# Supplementary material for: Intracranial Aneurysms Induced by RUNX1 Through Regulation of NFKB1 in Patients With Hypertension-An Integrated Analysis Based on Multiple Datasets and Algorithms
Source: Front Neurol. 2022 May 17;13:877801. doi: 10.3389/fneur.2022.877801 (PMC9152011; doi:10.3389/fneur.2022.877801)
Supplement: Supplementary file 1 [file Data_Sheet_1.ZIP]

Archive with 114 entries (90 files):
- 10_ia_gsea/
- 10_ia_gsea/.DS_Store
- 10_ia_gsea/RUNX1/
- 10_ia_gsea/RUNX1/.DS_Store
- 10_ia_gsea/RUNX1/plot/
- 10_ia_gsea/RUNX1/plot/.DS_Store
- 10_ia_gsea/RUNX1/plot/GSEA可视化_2022-01-10_00_59_24.pdf
- 10_ia_gsea/RUNX1/pregsea_down.R
- 10_ia_gsea/RUNX1/pregsea_up.R
- 1_HTdiff/
- 1_HTdiff/.DS_Store
- 1_HTdiff/1_deg.R
- 1_HTdiff/plot/
- 1_HTdiff/plot/inter.genes.txt
- 1_HTdiff/plot/火山图_2022-01-05_20_31_36.pdf
- 2_IAdiff/
- 2_IAdiff/.DS_Store
- 2_IAdiff/2_degc.R
- 2_IAdiff/plot/
- 2_IAdiff/plot/inter.genes.txt
- 2_IAdiff/plot/火山图_2022-01-05_20_36_44.pdf
- 4.1_go.kegg/
- 4.1_go.kegg/.DS_Store
- 4.1_go.kegg/GO_barplot.down.pdf
- 4.1_go.kegg/GO_barplot.up.pdf
- 4.1_go.kegg/GO_bubble.down.pdf
- 4.1_go.kegg/GO_bubble.up.pdf
- 4.1_go.kegg/KEGG_barplot.down.pdf
- 4.1_go.kegg/KEGG_barplot.up.pdf
- 4.1_go.kegg/KEGG_bubble.down.pdf
- 4.1_go.kegg/KEGG_bubble.up.pdf
- 4.1_go.kegg/mrna.kegg.R
- 4.1_go.kegg/plot/
- 4.1_go.kegg/plot/.DS_Store
- 4.1_go.kegg/plot/GO_KEGG_down.xlsx
- 4.1_go.kegg/plot/GO_KEGG_up.xlsx
- 4.1_go.kegg/plot/GO_KEGG可视化_2022-01-05_21_29_58.pdf
- 4.1_go.kegg/plot/GO_KEGG可视化_2022-01-05_21_30_22.pdf
- 4.1_go.kegg/plot/GO_KEGG可视化_2022-01-05_21_32_11.pdf
- 4.1_go.kegg/plot/GO_KEGG可视化_2022-01-10_19_36_11.pdf
- 4.2_tf_mrna/
- 4.2_tf_mrna/.DS_Store
- 4.2_tf_mrna/tf.mrna.R
- 4_intersect/
- 4_intersect/.DS_Store
- 4_intersect/4_intersect.R
- 4_intersect/plot/
- 4_intersect/plot/.DS_Store
- 4_intersect/plot/维恩图_2022-01-05_20_18_16.pdf
- 4_intersect/plot/韦恩图.xlsx
- 5_tf_mrna/
- 5_tf_mrna/tf.mrna.R
- 6_svm/
- 6_svm/.DS_Store
- 6_svm/6_svm.R
- 6_svm/heatmap.xlsx
- 6_svm/plot/
- 6_svm/plot2/
- 6_svm/plot2/ROC曲线 copy.xlsx
- 6_svm/plot2/ROC曲线.xlsx
- 6_svm/plot2/诊断性ROC_2022-01-10_01_35_18.pdf
- 6_svm/plot2/诊断性ROC_2022-01-10_01_35_47.pdf
- 6_svm/plot/复杂热图.xlsx
- 6_svm/plot/复杂热图_2022-01-10_01_27_00.pdf
- 6_svm/svm-rfe.pdf
- 6_svm/svm-rfe.xls
- 6_svm/svm.ROC.pdf
- 6_svm/svmdata.csv
- 7_hub_gene/
- 7_hub_gene/.DS_Store
- 7_hub_gene/7_hub.R
- 7_hub_gene/data/
- 7_hub_gene/data/degs.txt
- 7_hub_gene/data/inter.genes.txt
- 7_hub_gene/data/svm.fea.txt
- 7_hub_gene/hub.genes.txt
- 7_hub_gene/plot/
- 7_hub_gene/plot/维恩图_2022-01-10_14_06_20.pdf
- 7_hub_gene/plot/韦恩图.xlsx
- 8_scRNA_mono/
- 8_scRNA_mono/.DS_Store
- 8_scRNA_mono/.Rhistory
- 8_scRNA_mono/8_mono.R
- 8_scRNA_mono/all_gene_FeaturePlot.pdf
- 8_scRNA_mono/ann_marker_RidgePlot.pdf
- 8_scRNA_mono/ann_marker_VlnPlot.pdf
- 8_scRNA_mono/gene_FeaturePlot.pdf
- 8_scRNA_mono/RUNX1_down/
- 8_scRNA_mono/RUNX1_down/.DS_Store
- 8_scRNA_mono/RUNX1_down/gseaGO.txt
- 8_scRNA_mono/RUNX1_down/gseaKEGG.txt
- 8_scRNA_mono/RUNX1_down/pregsea_down.R
- 8_scRNA_mono/RUNX1_down/RUNX1gseaGO.pdf
- 8_scRNA_mono/RUNX1_up/
- 8_scRNA_mono/RUNX1_up/.DS_Store
- 8_scRNA_mono/RUNX1_up/gseaGO.txt
- 8_scRNA_mono/RUNX1_up/gseaKEGG.txt
- 8_scRNA_mono/RUNX1_up/plot/
- 8_scRNA_mono/RUNX1_up/plot/GSEA可视化-分析报告_2022-01-09_23_45_46.zip
- 8_scRNA_mono/RUNX1_up/plot/GSEA可视化_2022-01-09_23_49_10.pdf
- 8_scRNA_mono/RUNX1_up/pregsea_down.R
- 8_scRNA_mono/RUNX1_up/pregsea_up.R
- 8_scRNA_mono/RUNX1_up/RUNX1gseaGO.pdf
- 8_scRNA_mono/RUNX1_up/RUNX1selectGO.txt
- 9_ppi.mono/
- 9_ppi.mono/1- Cluster 1 (Score- 3.75) copy.pdf
- 9_ppi.mono/9_tf.mrna.R
- 9_ppi.mono/down.mono.txt
- 9_ppi.mono/runx1.edge.txt
- 9_ppi.mono/tf_mRNA.edge.txt
- 9_ppi.mono/tf_mRNA.edge.txt copy.pdf
- 9_ppi.mono/tf_mRNA.node.txt
- 9_ppi.mono/trrust_rawdata.human.tsv
- 9_ppi.mono/up.mono.txt
