# Supplementary material for: Intracranial Aneurysms Induced by RUNX1 Through Regulation of NFKB1 in Patients With Hypertension-An Integrated Analysis Based on Multiple Datasets and Algorithms
Source: Front Neurol. 2022 May 17;13:877801. doi: 10.3389/fneur.2022.877801 (PMC9152011; doi:10.3389/fneur.2022.877801)
Supplement: Supplementary file 1 [file Data_Sheet_1.ZIP › 1_HTdiff/1_deg.R]

## ca R-4.0.2

setwd(dirname(rstudioapi::getActiveDocumentContext()$path))
getwd()
# 临床信息矩阵
cli <- read.table("data/GSE75360_cli.txt", header = TRUE,  sep = "\t",
              stringsAsFactors = FALSE, row.names = 1)
head(cli)
table(cli$Group)
# cli <- cli[-which(cli$Group=="MCI"),]
cli$groups <- ifelse(cli$Group == 0, "con", "dis")
head(cli)

# 表达矩阵
# rt <- read.table('geneMatrix.116250.txt', header = TRUE,  sep = '\t',  stringsAsFactors = FALSE, row.names = 1) gzfile

rt <- read.table("./data/GSE75360_exp.txt", sep = "\t", header = TRUE, check.names = FALSE)

rt <- as.matrix(rt)
rownames(rt) <- rt[, 1]
exp <- rt[, 2:ncol(rt)]
dimnames <- list(rownames(exp),colnames(exp))
rt <- matrix(as.numeric(as.matrix(exp)), nrow = nrow(exp), dimnames = dimnames)
rownames(rt) <- sapply(strsplit(rownames(rt), "///"), function(x) {x[1]})
library(limma)
max(rt)
min(rt)
rt <- 2^rt
rt <- log2(rt + 1)
rt <- avereps(rt)
boxplot(rt)
rt <- normalizeBetweenArrays(rt)
outTab <- rt[, rownames(cli)]
write.table(cbind(id = rownames(outTab), outTab),file="./out/matrix.gsea.txt",sep="\t",quote=F,row.names=F) # 数据矫正以及去重复，可用于GSEA。

# 分组信息
group.list <- cli$groups
design=model.matrix(~0+factor(group.list))
colnames(design) <- c("con", "dis")
# 差异分析
fit <- lmFit(outTab, design) # 线性模型拟合
cont.matrix <- makeContrasts(dis - con, levels = design) # 直接得出log2FC
fit2 <- contrasts.fit(fit, cont.matrix) # 根据对比模型进行差值计算
fit2 <- eBayes(fit2) # 贝叶斯法

# 输出文件
allDiff=topTable(fit2,adjust='fdr',number=200000) # 保证所有差异基因都能记录。按FDR矫正
write.table(cbind(id = rownames(allDiff), allDiff),file="./out/limmaTab.xls",sep="\t",quote=F,row.names=F)#所有基因差异分析结果

logFoldChange=log2(1) # 即 FoldChange = 1.5 
adjustP=0.05 # 这里设置 p 值过滤
#write table 满足条件的差异基因
diffSig <- allDiff[with(allDiff, (abs(logFC)>logFoldChange & P.Value < adjustP)), ]
write.table(cbind(id=rownames(diffSig),diffSig),file="./out/diff.xls",sep="\t",quote=F,row.names = F)
diffUp <- allDiff[with(allDiff, (logFC>logFoldChange & P.Value < adjustP )), ]
write.table(cbind(id=rownames(diffUp),diffUp),file="./out/up.xls",sep="\t",quote=F,row.names=F)
diffDown <- allDiff[with(allDiff, (logFC<(-logFoldChange) & P.Value < adjustP )), ]
write.table(cbind(id=rownames(diffDown),diffDown),file="./out/down.xls",sep="\t",quote=F,row.names=F)

#write expression level of diff gene
hmExp=outTab[as.vector(rownames(diffSig)), ]
diffExp=rbind(id=colnames(hmExp),hmExp)
write.table(diffExp,file="./out/diffExp.txt",sep="\t",quote=F,col.names=F)

# 2. Heatmap

library(ClassDiscovery) # 用于外部聚类
library(pheatmap) # 用于绘制热图
library(gplots) # 用于丰富热图颜色

## 输入文件

ArgExp <- hmExp
mat <- ArgExp
# annCol <- read.table("clincial_gse61822.txt",row.names = 1, header = 1, check.names = F,stringsAsFactors = F,sep = "\t")
# head(annCol)

# 填补缺失值
# # annCol[is.na(annCol) | annCol == ""] <- "N/A"
# annCol[,1] <- ifelse(annCol[,1]==0, "Normal", "NI")
cli$Group1 <- ifelse(cli$Group == 0, "NT", "HT")
annCol <- data.frame(group = cli$Group1, row.names = colnames(rt)) # healthy control, preterm labour
head(annCol)

annColors <- list()
annColors[["group"]] <- c("NT" = "blue", "HT" = "red", "N/A" = "#ffffff")

pheatmap(mat,
     scale = "row",
     color = bluered(64),
     cluster_cols = F,
     annotation_col = annCol,
     annotation_colors = annColors,
     show_rownames = F, show_colnames = F,
     filename = "./out/heatmap.pdf", width = 4, height = 4
)


# 3. 火山图 ------------------------------------------------------------------

pdf(file = "./out/vol.pdf", 4, 4)
# tiff(file=paste0(folder,"/vol.tiff"),width =12,height =12,units ="cm",compression="lzw",bg="white",res=400)
xMax <- max(-log10(allDiff$P.Value)) + 1
yMax <- 4
plot(-log10(allDiff$P.Value), allDiff$logFC,
     xlab = "-log10(P value)", ylab = "logFC",
     main = "Volcano", xlim = c(0, xMax), ylim = c(-yMax, yMax), yaxs = "i", pch = 20, cex = 0.4
)
diffSub <- allDiff[allDiff$P.Value < adjustP & allDiff$logFC > logFoldChange, ]
points(-log10(diffSub$P.Value), diffSub$logFC, pch = 20, col = "red", cex = 0.4)
diffSub <- allDiff[allDiff$P.Value < adjustP & allDiff$logFC < (-logFoldChange), ]
points(-log10(diffSub$P.Value), diffSub$logFC, pch = 20, col = "green", cex = 0.4)
abline(h = 0, lty = 2, lwd = 3)
dev.off()
