# Supplementary material for: Intracranial Aneurysms Induced by RUNX1 Through Regulation of NFKB1 in Patients With Hypertension-An Integrated Analysis Based on Multiple Datasets and Algorithms
Source: Front Neurol. 2022 May 17;13:877801. doi: 10.3389/fneur.2022.877801 (PMC9152011; doi:10.3389/fneur.2022.877801)
Supplement: Supplementary file 1 [file Data_Sheet_1.ZIP › 2_IAdiff/2_degc.R]

## ca R-4.0.2
setwd(dirname(rstudioapi::getActiveDocumentContext()$path))
foldChange <- 1
padj <- 0.05

library("edgeR")

# 临床信息矩阵
cli <- read.table("data/GSE122897_cli.txt", header = TRUE,  sep = "\t",
              stringsAsFactors = FALSE, row.names = 1)
head(cli)
table(cli$Group)
# cli <- cli[-which(cli$Group=="MCI"),]
cli$groups <- ifelse(cli$Group == 0, "con", "dis")
head(cli)

# 表达矩阵
rt <- read.table("data/GSE122897_exp.txt", sep = "\t", header = T, check.names = F) # 改成自己的文件名
rt <- as.matrix(rt)
rownames(rt) <- rt[, 1]
exp <- rt[, 2:ncol(rt)]
dimnames <- list(rownames(exp),colnames(exp))
rt <- matrix(as.numeric(as.matrix(exp)), nrow = nrow(exp), dimnames = dimnames)
rownames(rt) <- sapply(strsplit(rownames(rt), "///"), function(x) {x[1]})
library(limma)
rt <- avereps(rt)
max(rt)
min(rt)
rt <- log2(rt + 1)
boxplot(rt)
rt <- normalizeBetweenArrays(rt)
# outTab <- rt[, rownames(cli)]
# write.table(cbind(id = rownames(outTab), outTab),file="./out/matrix.gsea.txt",sep="\t",quote=F,row.names=F) # 数据矫正以及去重复，可用于GSEA。


data <- rt # 选取
# percent.num <- apply(data, 2, function(x) sum(is.na(x))) / apply(data, 2, length)
# data <- data[, which(percent.num < 0.8)] # 缺失值大于0.8的样本去除
# data <- data[complete.cases(data), ] # 去除含有缺失值行
# data <- as.matrix(data)
# data <- avereps(data)
# data <- data[rowMeans(data) > 1, ]

group <- cli$groups # c(rep("normal", 50), rep("tumor", 20)) # 按照疾病和正常样品数目修改
design <- model.matrix(~group)
y <- DGEList(counts = data, group = group)
y <- calcNormFactors(y)
y <- estimateCommonDisp(y)
y <- estimateTagwiseDisp(y)
et <- exactTest(y, pair = c("con", "dis"))
topTags(et)
ordered_tags <- topTags(et, n = 100000)

allDiff <- ordered_tags$table
allDiff <- allDiff[is.na(allDiff$FDR) == FALSE, ]
diff <- allDiff
newData <- y$pseudo.counts

write.table(diff, file = "./out/edgerTab.xls", sep = "\t", quote = F)
diffSig <- diff[(diff$PValue < padj & (diff$logFC > log(foldChange) | diff$logFC < (-log(foldChange)))), ]
write.table(cbind(id = rownames(diffSig), diffSig), file = "./out/diff.xls", sep = "\t", row.names = F, quote = F)
diffUp <- diff[(diff$PValue < padj & (diff$logFC > log(foldChange))), ]
write.table(diffUp, file = "./out/up.xls", sep = "\t", quote = F)
diffDown <- diff[(diff$PValue < padj & (diff$logFC < (-log(foldChange)))), ]
write.table(diffDown, file = "./out/down.xls", sep = "\t", quote = F)

normalizeExp <- rbind(id = colnames(newData), newData)
write.table(normalizeExp, file = "./out/normalizeExp.txt", sep = "\t", quote = F, col.names = F) # 输出所有基因校正后的表达值（normalizeExp.txt）
diffExp <- rbind(id = colnames(newData), newData[rownames(diffSig), ])
write.table(diffExp, file = "./out/diffExp.txt", sep = "\t", quote = F, col.names = F) # 输出差异基因校正后的表达值（diffExp.txt）

hmExp <- newData[rownames(diffSig), ]

# 2. 热图 -------------------------------------------------------------------

library(ClassDiscovery) # 用于外部聚类
library(pheatmap) # 用于绘制热图
library(gplots) # 用于丰富热图颜色

## 输入文件

ArgExp <- hmExp
mat <- ArgExp
# annCol <- read.table("clincial_gse61822.txt",row.names = 1, header = 1, check.names = F,stringsAsFactors = F,sep = "\t")
# head(annCol)

# 填补缺失值
# # annCol[is.na(annCol) | annCol == ""] <- "N/A"
# annCol[,1] <- ifelse(annCol[,1]==0, "Normal", "NI")
cli$Group <- ifelse(cli$Group == 0, "ICA", "IA")
annCol <- data.frame(group = cli$Group, row.names = colnames(data)) # healthy control, preterm labour
head(annCol)

annColors <- list()
annColors[["group"]] <- c("ICA" = "blue", "IA" = "red", "N/A" = "white")

pheatmap(mat,
     scale = "row",
     color = bluered(64),
     cluster_cols = F,
     annotation_col = annCol,
     annotation_colors = annColors,
     show_rownames = F, show_colnames = F,
     filename = "./out/heatmap.pdf", width = 4, height = 4
)


# 3. 火山图 ------------------------------------------------------------------

pdf(file = "./out/vol.pdf", 4, 4)
# tiff(file=paste0(folder,"/vol.tiff"),width =12,height =12,units ="cm",compression="lzw",bg="white",res=400)
xMax <- max(-log10(allDiff$PValue)) + 1
yMax <- 4
plot(-log10(allDiff$PValue), allDiff$logFC,
     xlab = "-log10(P value)", ylab = "logFC",
     main = "Volcano", xlim = c(0, xMax), ylim = c(-yMax, yMax), yaxs = "i", pch = 20, cex = 0.4
)
diffSub <- allDiff[allDiff$PValue < padj & allDiff$logFC > log(foldChange), ]
points(-log10(diffSub$PValue), diffSub$logFC, pch = 20, col = "red", cex = 0.4)
diffSub <- allDiff[allDiff$PValue < padj & allDiff$logFC < (-log(foldChange)), ]
points(-log10(diffSub$PValue), diffSub$logFC, pch = 20, col = "green", cex = 0.4)
abline(h = 0, lty = 2, lwd = 3)
dev.off()
