# Supplementary material for: Intracranial Aneurysms Induced by RUNX1 Through Regulation of NFKB1 in Patients With Hypertension-An Integrated Analysis Based on Multiple Datasets and Algorithms
Source: Front Neurol. 2022 May 17;13:877801. doi: 10.3389/fneur.2022.877801 (PMC9152011; doi:10.3389/fneur.2022.877801)
Supplement: Supplementary file 1 [file Data_Sheet_1.ZIP › 4.1_go.kegg/mrna.kegg.R]

# devtools::install_github('GuangchuangYu/clusterProfiler')
setwd(dirname(rstudioapi::getActiveDocumentContext()$path))
file.copy("../2_IAdiff/out/up.xls", ".")
file.copy("../2_IAdiff/out/down.xls", ".")


rt1=read.table("up.xls",sep="\t",check.names=F,header=TRUE)
rt2=read.table("down.xls",sep="\t",check.names=F,header=TRUE)
rt3=read.table("ht_ia.genes.txt",sep="\t",check.names=F,header=TRUE)
up.gene <- intersect(rownames(rt1), rt3[,1])
down.gene <- intersect(rownames(rt2), rt3[,1])
write.table(up.gene,"up.mrna.xls",row.names = F, sep = "\t", quote = F)
write.table(down.gene,"down.mrna.xls",row.names = F, sep = "\t", quote = F)


# 包装函数
GO.KEGG <- function(input.file, up.down) {
  
  # 1_读取文件 ------------------------------------------------------------------
  library("org.Hs.eg.db")          #引用包
  
  inputFile=input.file     #输入文件名称
  outFile=paste0("id.",up.down,".txt")                 #输出文件名称
  
  rt=read.table(inputFile,sep="\t",check.names=F,header=T)       #读取文件
  genes=as.vector(rt[,1])
  entrezIDs <- mget(genes, org.Hs.egSYMBOL2EG, ifnotfound=NA)    #找出基因对应的id
  entrezIDs <- as.character(entrezIDs)
  out=cbind(rt[,1],entrezID=entrezIDs)
  colnames(out)=c("symbol","entrezID")
  write.table(out,file=outFile,sep="\t",quote=F,row.names=F)     #输出结果
  
  # 2_GO --------------------------------------------------------------------
  
  #引用包
  library("clusterProfiler")
  library("org.Hs.eg.db")
  library("enrichplot")
  library("ggplot2")
  
  pvalueFilter=0.05         #p值过滤条件
  qvalueFilter=0.05         #矫正后的p值过滤条件
  
  
  rt=read.table(outFile,sep="\t",header=T,check.names=F)     #读取id.txt文件
  rt=rt[is.na(rt[,"entrezID"])==F,]                           #去除基因id为NA的基因
  gene=rt$entrezID
  
  #定义颜色类型
  colorSel="qvalue"
  if(qvalueFilter>0.05){
    colorSel="pvalue"
  }
  
  #GO富集分析
  kk=enrichGO(gene = gene,OrgDb = org.Hs.eg.db, pvalueCutoff =pvalueFilter, qvalueCutoff = qvalueFilter, ont="all", readable =T)
  GO=as.data.frame(kk)
  GO=GO[(GO$pvalue<pvalueFilter & GO$qvalue<qvalueFilter),]
  #保存富集结果
  write.table(GO,file=paste0("GO.",up.down,".txt"),sep="\t",quote=F,row.names = F)
  
  #定义显示Term数目
  showNum=10
  if(nrow(GO)<10){
    showNum=nrow(GO)
  }
  
  #柱状图
  pdf(file=paste0("GO_barplot.",up.down,".pdf"),width = 10,height =7)
  bar=barplot(kk, drop = TRUE, showCategory =showNum,split="ONTOLOGY",color = colorSel) + facet_grid(ONTOLOGY~., scale='free')
  print(bar)
  dev.off()
  
  #气泡图
  pdf(file=paste0("GO_bubble.",up.down,".pdf"),width = 10,height =7)
  bub=dotplot(kk,showCategory = showNum, orderBy = "GeneRatio",split="ONTOLOGY", color = colorSel) + facet_grid(ONTOLOGY~., scale='free')
  print(bub)
  dev.off()
  
  # 3_KEGG ------------------------------------------------------------------
  
  library("clusterProfiler")
  library("org.Hs.eg.db")
  library("enrichplot")
  library("ggplot2")
  library("pathview")
  
  pvalueFilter=0.05         #p值过滤条件
  qvalueFilter=0.05         #矫正后的p值过滤条件。若通路过少，可以改为1.
  
  rt=read.table(outFile,sep="\t",header=T,check.names=F)    #读取id.txt文件
  rt=rt[is.na(rt[,"entrezID"])==F,]                          #去除基因id为NA的基因
  colnames(rt)[1]="Gene"
  gene=rt$entrezID
  
  #定义颜色类型
  colorSel="qvalue"
  if(qvalueFilter>0.05){
    colorSel="pvalue"
  }
  
  #kegg富集分析
  gg <- enrichKEGG(gene = gene, organism = "hsa", pvalueCutoff =pvalueFilter, qvalueCutoff =qvalueFilter)
  KEGG=as.data.frame(gg)
  KEGG$geneID=as.character(sapply(KEGG$geneID,function(x)paste(rt$Gene[match(strsplit(x,"/")[[1]],as.character(rt$entrezID))],collapse="/")))
  KEGG=KEGG[(KEGG$pvalue<pvalueFilter & KEGG$qvalue<qvalueFilter),]
  #保存富集结果
  write.table(KEGG,file=paste0("KEGG.",up.down,".txt"),sep="\t",quote=F,row.names = F)
  
  #定义显示Term数目
  showNum=30
  if(nrow(KEGG)<showNum){
    showNum=nrow(KEGG)
  }
  
  #柱状图
  pdf(file=paste0("KEGG_barplot.",up.down,".pdf"),width = 9,height = 7)
  bar <- barplot(gg, drop = TRUE, showCategory = showNum, color = colorSel)
  print(bar)
  dev.off()
  
  #气泡图
  pdf(file=paste0("KEGG_bubble.",up.down,".pdf"),width = 9,height = 7)
  bub <- dotplot(gg, showCategory = showNum, orderBy = "GeneRatio",color = colorSel)
  print(bub)
  dev.off()
}

GO.KEGG(input.file = "up.mRNA.xls" ,"up")
GO.KEGG("down.mRNA.xls","down")
