# Supplementary material for: Intracranial Aneurysms Induced by RUNX1 Through Regulation of NFKB1 in Patients With Hypertension-An Integrated Analysis Based on Multiple Datasets and Algorithms
Source: Front Neurol. 2022 May 17;13:877801. doi: 10.3389/fneur.2022.877801 (PMC9152011; doi:10.3389/fneur.2022.877801)
Supplement: Supplementary file 1 [file Data_Sheet_1.ZIP › 4.1_go.kegg/plot/GO_KEGG_down.xlsx]

## Sheet: Sheet 1
id
GAD2
ATCAY
ASTN1
UNC45B
GDAP1L1
MAST1
AQP4
MYO16
FRMPD4
ACSBG1
RPH3A
TCEAL2
YBX2
HAPLN2
DES
GPR20
BCHE
EIF4E1B
STAC2
DAB1
MTTP
CDH20
KIF5C
PTPRZ1
GJC3
STH
CGN
DLG2
NLGN4Y
NEUROD1
SYT7
DGCR5
TNNT2
CKB
NPAS3
CCDC27
HBQ1
PHF21B
GRIK5
TUBB2B
RAB26
GNG8
CYP4F12
NAP1L2
CNKSR2
TCERG1L
SLC47A1
G6PC2
SGPP2
PSAT1
DYNLRB2
CHRM4
BMPR1B
ZSCAN1
ASTN2
