# Supplementary material for: Intracranial Aneurysms Induced by RUNX1 Through Regulation of NFKB1 in Patients With Hypertension-An Integrated Analysis Based on Multiple Datasets and Algorithms
Source: Front Neurol. 2022 May 17;13:877801. doi: 10.3389/fneur.2022.877801 (PMC9152011; doi:10.3389/fneur.2022.877801)
Supplement: Supplementary file 1 [file Data_Sheet_1.ZIP › 4.1_go.kegg/plot/GO_KEGG_up.xlsx]

## Sheet: Sheet 1
id
IL11
IFI30
VDR
GDNF
SULT1E1
CEACAM4
XIRP1
SLFN14
NLRP12
SNAI1
IFNG
IL1RL2
CXCR3
SYT8
HTRA4
ART4
MYO1G
ERP27
TMEM150B
GNAT2
PAPPA
MLANA
TMEM26
SERPINE1
SPINK2
IL24
SLC17A9
NCF1C
LYZ
TTK
CCL24
HK3
MEX3B
RUNX1
ESPL1
ESM1
ULBP3
HMOX1
LVRN
MEOX1
