# Supplementary material for: Intracranial Aneurysms Induced by RUNX1 Through Regulation of NFKB1 in Patients With Hypertension-An Integrated Analysis Based on Multiple Datasets and Algorithms
Source: Front Neurol. 2022 May 17;13:877801. doi: 10.3389/fneur.2022.877801 (PMC9152011; doi:10.3389/fneur.2022.877801)
Supplement: Supplementary file 1 [file Data_Sheet_1.ZIP › 4.2_tf_mrna/tf.mrna.R]

#‘ 1. 探寻交集的TF：RUNX1，希望在SVM筛选基因和交集中，能够得到该基因
#‘ 2. monocytes 中的TF-mRNA 网络，并把 RUNX1 展示在网络中。

setwd(dirname(rstudioapi::getActiveDocumentContext()$path))

file.copy("../4_intersect/ht_ia.genes.txt", "./")
# file.copy("../5_1.intsec.mRNA/DEmRNA.all.txt", ".", recursive = TRUE) # TFs
# file.copy("../5_2.intsec.neruop/np.mRNA.all.txt", ".", recursive = TRUE) # neuropeptide mRNA
# file.copy("../5_1.intsec.mRNA/diff.mRNA.AF.xls", ".", recursive = TRUE) # up- and down- mRNA

# mRNA.diff <- read.table("DEmRNA.all.txt", header = FALSE, sep = "\t", check.names = F)
goi.diff <- read.table("ht_ia.genes.txt", header = TRUE, sep = "\t", check.names = F)
tf_mrna.trrust <- read.table("trrust_rawdata.human.tsv", header = F, sep = "\t", check.names = F) 

# TF-mRNA 边 关系
tf_mrna.tf <- tf_mrna.trrust[which(tf_mrna.trrust[,1] %in% goi.diff[,1]),]
tf_mrna <- tf_mrna.tf[which(tf_mrna.tf[,2] %in% goi.diff[,1]),][,1:2]
library(dplyr)
tf_mrna <- tf_mrna %>% distinct(V1,V2, .keep_all = T) # 去重

tf_mrna[which(tf_mrna$V2 == "RUNX1"), ]


# # TF 结点
# node.tf <- unique(tf_mrna[,1])
# mRNA.diff <- read.table("diff.mRNA.AF.xls", header = TRUE, sep = "\t", check.names = F)
# rownames(mRNA.diff) <- mRNA.diff[,1]
# node.tf <- cbind(mRNA.diff[node.tf,1:2], Type=rep("TF",length(node.tf)))
# node.tf <- cbind(node.tf[,-2],updown=ifelse(node.tf[,2]>0,"up","down"))
# # mRNA 结点
# node.mrna <- unique(tf_mrna[, 2]) # setdiff(unique(tf.mrna[,2]),unique(tf.mrna[,1]))
# node.mrna <- cbind(mRNA.diff[node.mrna,1:2], Type=rep("mRNA",length(node.mrna)))
# node.mrna <- cbind(node.mrna[,-2],updown=ifelse(node.mrna[,2]>0,"up","down"))
# write.table(rbind(node.tf, node.mrna), file = "tf_mRNA.node.txt", row.names = F, sep = "\t", quote = F, col.names = T)
# write.table(tf_mrna, file = "tf_mRNA.edge.txt", row.names = F, sep = "\t", quote = F, col.names = T)

# # TF-mRNA网络基因进行GO及KEGG分析，以及 miRNA 预测
# node.tf.mRNA <- c(unique(tf_mrna[,2]),unique(tf_mrna[,1]))
# write.table(node.tf.mRNA, file = "tf.mRNA.txt", row.names = F, sep = "\t", quote = F, col.names = F)
