# Supplementary material for: Intracranial Aneurysms Induced by RUNX1 Through Regulation of NFKB1 in Patients With Hypertension-An Integrated Analysis Based on Multiple Datasets and Algorithms
Source: Front Neurol. 2022 May 17;13:877801. doi: 10.3389/fneur.2022.877801 (PMC9152011; doi:10.3389/fneur.2022.877801)
Supplement: Supplementary file 1 [file Data_Sheet_1.ZIP › 4_intersect/4_intersect.R]

setwd(dirname(rstudioapi::getActiveDocumentContext()$path))
dir.create("./data")
file.copy("../1_HTdiff/out/diff.xls", "./data/ht.diff.xls")
file.copy("../2_IAdiff/out/diff.xls", "./data/ia.diff.xls")
file.copy("../3_AAA_singleCell/6.mono.diff/mono.diff.txt", "./data/")
file.copy("../3_AAA_singleCell/6.mono.diff/degs.txt", "./data/")

ht.diff <- read.table("./data/ht.diff.xls", header=TRUE, row.names=1, sep="\t")
ia.diff <- read.table("./data/ia.diff.xls", header=TRUE, row.names=1, sep="\t")
mono.diff <- read.table("./data/mono.diff.txt", header=TRUE, row.names=1, sep="\t")
mono.degs <- read.table("./data/degs.txt", header=TRUE, row.names=1, sep="\t")

ht.genes <- rownames(ht.diff)
ia.genes <- rownames(ia.diff)
mo.genes <- unique(c(rownames(mono.diff), rownames(mono.degs)))

ht_ia.genes <- intersect(ht.genes, ia.genes)
write.table(ht_ia.genes, "ht_ia.genes.txt", sep="\t", quote=F, row.names=F)

ia_mo.genes <- intersect(ia.genes, mo.genes)
write.table(ia_mo.genes, file = "./ia_mo.genes.txt", row.names = F, sep = "\t", quote = F)

ht_mo.genes <- intersect(ht.genes, mo.genes)
inter.genes <- intersect(ia.genes, ht_mo.genes)

write.table(ht_mo.genes, "./ht_mo.genes.txt", sep="\t", quote=F, row.names=F)
write.table(inter.genes, "./inter.genes.txt", sep="\t", quote=F, row.names=F)
