# Supplementary material for: Intracranial Aneurysms Induced by RUNX1 Through Regulation of NFKB1 in Patients With Hypertension-An Integrated Analysis Based on Multiple Datasets and Algorithms
Source: Front Neurol. 2022 May 17;13:877801. doi: 10.3389/fneur.2022.877801 (PMC9152011; doi:10.3389/fneur.2022.877801)
Supplement: Supplementary file 1 [file Data_Sheet_1.ZIP › 4_intersect/plot/韦恩图.xlsx]

## Sheet: Sheet1
HT	IA	SingleCell
VDR	GLP1R	HBB
LOC647691	MYO3A	KLF6
CEBPA	MMD2	HBA2
EFNB1	GABRG2	SOD2
OR2K2	SLC22A6	PPP1R15A
LOC646503	SVOP	CXCL2
ARAP1	LINC00599	ICAM1
HS.125395	MIR124-2HG	TNFAIP3
ANXA6	AC053503.3	IL8
ATG9A	IGF2BP1	CXCL3
ZFP2	PDYN	LGALS2
PPA1	IGHG2	IL1B
SFRS5	NXPH2	PNRC1
FMNL3	AL121827.1	CCL20
VASP	NDST4	NINJ1
LOC643837	CHP2	THBS1
GPN3	SORCS3	HBA1
LOC730278	GABRG1	DUSP6
LOC644310	CAMKV	RAB11FIP1
ATRIP	AC103925.1	CFD
C8ORF40	CELF3	STAB1
MIR2276	WIF1	SAT1
KIAA0513	KCNQ2	PLAUR
LIMK2	CPLX2	JUND
C4ORF47	ETNPPL	ETS2
HNRPC	PLPPR1	IGLL5
LOC649571	SLITRK1	CD93
NAPSA	COMP	CFLAR
FKBP15	CACNA1B	PTGS2
KIAA1539	ST8SIA3	MARCKS
PTPN4	KRT7	EREG
AMY1C	C5orf46	IL7R
LOC642636	CHRM1	APOC1
RXRA	HPR	CLEC12A
PIP5K1A	SLC22A8	CXCL5
LOC642759	ADGRA1	CCNL1
C9ORF106	MYOC	AHNAK
PLEKHO2	KRT14	SMDT1
GNG11	NCAN	CXCL1
FBXO44	IGHV3-21	BASP1
LOC100130557	SLC13A5	FCGR2A
KATNAL2	COL20A1	FAM118A
LOC100129086	ALDH1L1-AS2	NAMPT
HS.534061	GAD2	MT-CYB
RPL23	DSCAM	MMP19
LOC653968	NPY5R	TNFRSF1B
OSCAR	IGLV6-57	HLA-DRB5
LOC100134819	ASCL1	PLEK
FBXW4	KCNJ11	CMTM6
TTC26	SLITRK3	ZFP36L2
LOC652905	PNMT	EPB41L3
CYP4F22	PTPRT	NFKB1
RSHL3	KCNV1	SULT1A1
CCDC27	LINC01896	SAMSN1
C14ORF2	ATCAY	TGFBI
ACSF3	CPNE9	G0S2
HS.540741	SCG3	SUB1
LOC100130154	NTSR2	IL1RN
MIR495	SLC25A48	TNFAIP2
UQCRH	LINC02577	CECR1
ACD	IGLV3-1	SLC2A3
LOC644580	UNC80	MXD1
RPS28	AL022313.4	IRAK3
DAPK1	ACTL6B	F13A1
FLYWCH1	AP000344.2	TAGLN2
LOC647131	APCDD1L	LINC00152
TMEM129	AC090531.1	TNFAIP8
LOC728401	GJB6	DAZAP2
ARHGAP15	MYBPC1	HCST
LOC645630	CDH7	CASP4
POLA	KRT16	SPAG9
LOC440348	CHRNA4	APOE
LOC646320	WFIKKN2	NFKBIA
TCP10L	EPHA10	RPS4Y1
MRPL33	ZDHHC22	ANKRD13D
KIF1C	MFAP5	PID1
TRDMT1	ASTN1	SOCS3
SRR	GABRA1	NLRP3
MTHFR	IGHV3-72	HNRNPC
LST1	KRT7-AS	IVNS1ABP
CENTD2	HS3ST4	CD44
LOC196993	ALPK2	H1FX
OR52N5	ALX1	RNF144B
TSR2	MAL2	UTRN
LOC390211	KCNJ13	TREM1
SPANXN4	IGKV1-6	RILPL2
LIPL3	ANKRD1	TNIP1
LOC100128689	IGHV1-46	ZFP36L1
LPPR2	FOXI2	MCL1
NXT1	KCNC2	TIMP1
LOC441007	F11	PDE4B
LOC652652	GALNT5	TMEM176B
TNFRSF8	PNCK	TLR2
HS.564967	ADGRV1	NFKBIZ
LOC643997	FREM2	TCF25
DCBLD1	GRM3	VIM
FLJ90757	MPPED1	CCL3
LOC650976	IGHV3-73	ITGA4
C1ORF135	GRIA4	MT-ND4L
NDFIP2	CDH18	BNIP3L
LOC648744	IGKJ4	CYTH4
LOC647247	PKD1L2	MAP2K3
ZDHHC3	IGLC3	NFKB2
UQCRB	SHISA6	PPIF
LOC400955	PCP4L1	INHBA
HS.308031	KBTBD13	DUSP1
MAP3K14	NR2E1	IL6
MMP20	VSTM2B	REL
LOC442454	UNC45B	DMXL2
TMEM66	CALN1	CDC37
NAPA	IGFN1	H3F3B
ACP6	SLC39A12	CSF3R
LOC646821	GDAP1L1	RP11-701P16.5
C21ORF91	LINC00404	HMHA1
RIOK1	IGKV1-5	RHOH
LOC650458	LINC00634	MT-ATP6
VPS33A	IGHJ5	WAC
LOC100128392	ABCC8	ABL2
PLS1	NPY1R	SCO2
LOC651738	KCNJ3	CCL3L1
LRP1	IGHV3-74	FNBP1
RPS24	AC108451.1	EHD1
HS.562345	GABBR2	DNAJB6
ARHGAP27	CNTNAP4	RXRA
TCHH	GABRA2	ITGAX
HS.570580	AC073316.3	SIPA1L1
TRAF3IP1	BRINP2	CCL4
PARK7	CACNG3	CAMKK2
FLJ46284	LINC00661	RNASE1
VEZT	HSD3BP4	ISG15
GMIP	FRMPD1	ATP13A3
NCDN	POSTN	RNF213
LOC647297	IGHG3	SEC61G
LOC647645	CNTFR-AS1	TYMP
CYP20A1	APCDD1L-DT	CREM
FZD4	LRRC10B	VPS13C
BPNT1	CELF5	LILRA3
LOC100134424	LYPD6B	ZFAND5
BICD2	DISP3	ISG20
HS.245405	LINC01583	PIM3
LOC339766	ELFN2	AES
LOC730246	IGSF1	SH3BP5
ALDOB	AC104051.2	FAM49A
BAT5	FOXG1	ARHGDIA
METT5D1	KCNJ10	LINC00936
LOC644931	SLC5A5	ARAP1
SCMH1	IGLV1-40	TNFRSF14
RHO	IGKV1D-8	VEGFA
LOC652757	KCNA4	DUSP2
LOC346950	IGKV3-11	PTAFR
LOC729348	SHOX2	FOSB
LOC100130932	VWA5B1	WASH4P
GPSM3	DCX	BIRC3
ASB14	IL20RA	RPS21
LOC400652	LINC02200	RSRC2
HS.544145	SOHLH1	ZFP36
ANP32B	SH3GL2	MARCKSL1
CGRRF1	NUPR2	DENND3
PACRGL	GPR37L1	GPR183
FCER1G	IGHV3-33	TPI1
LOC729255	PLA2G3	TPM4
SEC31A	IGLV2-23	C15orf48
HS.577948	ENHO	SERPINB9
MGC2752	PLD5	NUPR1
LOC730288	IGHGP	FOSL2
ATP5G3	LINC01916	GK
IFI30	CPNE6	ZNF267
VRK1	GPC5-AS1	METRNL
SLC25A32	AMER3	TANK
LOC391370	UNC13C	MS4A7
TRIM2	LRRTM3	KIAA0247
LOC643429	FSTL5	PLK3
LOC391656	WNT7B	SEMA4A
MIR1978	IGHV3-48	SEPP1
FLJ40712	CNTFR	CCS
LOC653377	SYT9	TAGAP
HS.539174	BRINP3	ARL4C
PLA2G15	IGHV3-53	PPP1R15B
ARL1	AMER2	DGKZ
MGAT4A	DPP6	EIF4G1
C8ORF81	GPC5	MT2A
KENAE	PPP2R2C	NBN
LOC402644	IGHV2-70D	NAPA
C19ORF2	MAPK4	LMNA
HS.123349	MAST1	UBE2B
B3GNT8	NPY	NUMB
SUMO3	MMP1	GNA15
HS.114070	AC007750.1	KDM6B
LOC100128060	GREM1	PFKFB3
APLP2	CACNG7	XBP1
NSMCE4A	RNA5SP111	FBP1
ZNF431	NXPH1	MALAT1
PKHD1L1	FAM181A-AS1	MT-ND3
ARL3	DDX25	BCL2A1
CYBB	HMGB3P7	CLEC4A
NPAS1	IGHJ4	MX1
CCL28	IGFL2	LPCAT1
PECR	SLC9A2	NFATC2IP
DCUN1D1	FABP7	CLEC2B
FBXL14	VSTM2A	IER3
ATP6V1G1	C1orf61	PPP4R2
THAP11	HEPACAM	TXN
PRICKLE4	IDO1	C1orf122
GNAT2	STXBP5L	DUSP4
HS.403972	ARHGAP36	PDE4DIP
TTLL4	CSMD3	ANXA6
TFEB	MPPED2-AS1	ARID5B
COG7	LINC01351	GPNMB
AK3	KRT18	RPS12
HS.582886	IGHV5-51	SNX8
LOC730382	ATP1A4	INSIG1
RAB26	ZNF385B	CD83
KIAA1908	SOX2	XAF1
SLFN14	CBLN4	LGALS1
DHRSX	SLC32A1	MATR3
MRPS30	CAV3	SLC25A37
LOC100129660	CNGA3	RPS29
LOC729789	EREG	PLEKHB2
ROGDI	IGKV3-15	MAP1LC3B
PIGK	KRT34	LILRB3
KRTAP6-1	TTPA	LPP
C11ORF17	AL592490.1	S100A11
LOC100134436	IGHV2-26	SNX9
CHST6	CADPS	POLK
HS.578774	ACBD7	TOM1
GATS	SOX21	NLRP1
CHRM4	ELAVL3	QSOX1
C1ORF38	GRM7	TMEM176A
SDAD1	IGLV1-44	JARID2
NRBP1	TMEM229A	LCP2
NUP214	OGDHL	PNPLA8
LOC647970	SYT4	LITAF
LOC647488	SLC6A3	KDM7A
HLA-DPA1	SLC7A3	PTPN1
LOC647606	KLHL32	CDKN1A
LOC284837	CRB1	ST3GAL1
LOC390466	AQP6	RB1
HK3	KLHL1	ATP1B3
SULT1E1	SNCB	RNF19B
LOC100128869	AL589743.1	LILRB2
LOC650788	KCNJ4	KIAA0319L
MED6	KLHDC7A	CYSTM1
MOAP1	DGKB	LARP7
RCL1	FGF5	ARFGAP3
RPN2	TRDN	SELK
RAB2B	DSG1	UPP1
LOC729859	CDH22	RIPK2
ATCAY	GRIN1	EIF4A3
TXN	IGHV4-28	RNF145
STK40	IGLV7-43	GRASP
COX6B1	GRIK4	MT-ATP8
POU2F2	LIX1	HLA-DQA1
COX17	IGLC2	SLC20A1
COL4A3BP	SYNPR	PELI1
C14ORF184	LINC01060	SQSTM1
BCHE	LYPD6	ACSL1
LOC286157	LRFN2	IFI35
IL27RA	SST	HLA-DRA
LOC648585	ADAMDEC1	SPP1
MRPS26	MYT1	RALA
FAF1	IL11	FABP5
LOC100132352	IGHV4-39	CLEC10A
LOC728789	SERPINB2	HLA-C
FLJ46358	LINC00461	FNIP2
LOC644790	DPYSL5	FPR2
CRIP3	DUXAP8	MIR4435-1HG
NCRNA00094	HCN1	HBEGF
FBXW9	MCEMP1	ANKRD28
LOC389156	IGHJ6	SYAP1
LOC441632	PDYN-AS1	CD9
RPS17	AC108868.2	THBD
FLJ20718	SOX1-OT	GCA
HS.578984	SLC26A4-AS1	FOLR2
LOC728825	AL683807.1	PVRL2
PDE6D	TCEAL6	TRIB1
LOC100133446	KCTD4	FTH1
LOC100133887	IGHV2-5	C14orf2
SMAP1	PPP1R9A	TREM2
CHST11	ADAD2	RCSD1
SAMM50	RXFP1	MT1X
GP6	IGHV4-34	PMP22
ART5	LINC00499	SLC16A10
ZNF346	NCAM1-AS1	SSR2
LOC727826	AC007193.2	CD74
HMGN4	AC005725.1	RPL37A
LOC645968	LINC01592	ELL2
LOC100132957	AQP4	CSTA
ERP27	SCNN1G	TFRC
PAPPA	ANGPT4	HLA-DPB1
KPNA5	CDKL2	HMOX1
LOC646785	TEX15	ADM
GOT1	MGAT4C	AQP9
LOC730754	GNG13	ADAM8
ABI3BP	IGDCC3	AZIN1
PTGFR	LCNL1	GLRX
CALU	RFX4	C1QB
LOC100134047	HPCAL4	SYF2
PREX1	IGLC7	NEDD8
P4HTM	AC110491.1	ATP5H
EPHB4	FAP	ATP5B
SLC25A31	CA10	NUP214
LOC100129379	SLC6A15	COX5B
NRGN	SHISA7	RTN4
GLO1	IGKV3D-15	RPS27
LOC390570	IGHG4	RNH1
ABHD1	DIPK1C	VPS28
GEMIN5	DPP10	HSBP1
HMGB1L1	SLC8A2	CCND3
DYNLL1	LMO1	GADD45B
LRRC1	CTNNA3	RNF7
LOC732391	GABRA5	ERP29
AMICA1	DCAF12L2	ATP6V0D1
CTPS2	TNFAIP6	MRPL20
SAAL1	RNF165	CSK
H2AFY	TAFA4	POLR1D
ITPRIPL2	CKMT1B	DOCK8
STX8	STUM	EIF3M
PHF15	CFTR	SNX3
LOC727908	SPINK1	GPX1
MYO1F	IGHV3-49	PGK1
ZFYVE1	KRT8	RPS18
LOC440061	IGHA2	DNAJA1
DGCR2	PPP1R1B	C19orf53
LOC285550	HDC	YWHAB
LOC100131460	SLC1A2	UQCRH
ASB3	PAH	FAM49B
HS.417966	AL355482.1	CANX
RPL21	SPOCD1	CD52
OR2S2	NOS1	TMEM258
GAA	SMTNL2	PLP2
SMYD3	NSG2	NDUFB2
NARS2	SOWAHA	GSTK1
LOC158572	CADM2	DRAP1
FLNA	CREG2	TUFM
C6ORF224	RPS3AP54	ASGR1
C11ORF47	IGHV4-59	FCGR3A
LOC346157	IGLV3-21	CAPNS1
GALNTL4	TNFRSF13B	PSMD8
LOC645233	PRRG3	MTPN
LOC641849	CACNG4	SPCS1
LOC647281	NMRK2	CHCHD10
SEC14L3	CDH10	RGS19
MRPS5	IGHV1-69	TNFRSF1A
DLG2	LIPN	ANP32B
MSI2	SLC12A5	TMEM14B
LOC641922	LINC01300	LAMTOR5
GDF11	NRXN1	CTSH
LOC100130217	DACH2	FGR
LOC642118	TCF21	CORO1A
NR2C2AP	PCSK2	BRI3
LOC392395	CCL7	UQCRFS1
ACBD6	AC092720.2	CDC40
KLHL20	MT3	PLCB2
TUBA1C	PCDH8	NSA2
C10ORF114	CHGA	ATP5I
SNRNP200	LUZP2	HMGN2
OR4F17	SV2B	LGALS9
TXNRD1	PTPRD-AS1	PSMB1
LOC392437	SCGB3A2	IFNGR1
GLOD4	KCNJ9	C20orf24
LOC441193	IGKJ3	SUMO2
LOC124512	LINC02395	JTB
ARG1	SEZ6L	SNX10
LOC650162	SLC6A11	HSD17B11
TRIM6-TRIM34	CRHR1	TALDO1
XIRP1	IGKJ5	UQCRC2
LSMD1	RXRG	DBNL
LOC650311	PAK5	CYP27A1
MOV10	STAP1	SEC11A
LOC390298	HPCA	TMEM205
C2ORF24	AC104072.1	TMA7
HS.524129	LINC01102	SDC2
ADARB1	MYO16	BTG2
NADK	LINC00645	GTF2A2
LOC649095	LINC01785	OSTF1
MED30	OACYLP	IFNGR2
SLC5A6	LHX2	OCIAD1
DUSP14	GAD1	PARVG
TCEA2	AC008780.1	POLE4
SFMBT2	ROR1-AS1	MPHOSPH8
C9ORF103	ARHGEF26-AS1	SERPINA1
LOC347376	OLIG1	RETN
LOC100132324	IGLV7-46	BLOC1S1
LYAR	FSTL4	EMP3
OBFC1	AC007406.4	NAIP
CD226	OLFM3	FERMT3
KIF5C	AC092667.1	CTSD
HS.531457	FBN3	ANAPC11
FXYD7	APOB	RHOA
C7ORF30	BBOX1	SNX17
TMEM56	IGLV2-14	MRP63
LOC649279	CSPG5	WARS
LOC646908	KANK4	THRAP3
BTC	NSG1	LSMD1
ANKRD6	SRRM4	DDT
UBXN1	IGHV6-1	PILRA
HS.544137	ENTPD2	GIMAP4
VPS13C	IL21R	MAP3K1
LOC653272	ZDHHC8P1	PDIA3
GP1BA	KCNN1	SNX2
AIF1	DLGAP1	RPS19BP1
TFDP2	IGHJ2	C1orf43
MUDENG	TMEM74	TMEM59
LOC729349	LINC02692	GCHFR
SNAI1	TUBB4A	MBD2
MAN2B1	RERGL	ARL5A
LOC728317	CDC20B	TMBIM6
LOC128192	STOX1	TMBIM4.1
FANCA	LCN12	ZYX
LOC400214	CA3-AS1	ABRACL
NIPSNAP1	LINC01615	FRAT2
REXO1L5P	ALKAL2	NOL7
LOC644646	CAMK2A	PDCD6
C7ORF66	IFI30	SELL
MAGED1	ADCYAP1R1	MGST3
ZNF611	TNR	PRDX5
ASB8	IGHV4-31	RPL36A
ATP5EP2	TMEM155	ACTG1
HS.99472	C14orf180	VSIG4
NOTO	ST14	RAN
ARHGEF17	IP6K3	CDKN2D
LOC730796	PHACTR3	HSPA1A
RPL39	SLC1A6	DDX5
HS.344170	SRL	MTCH2
ACOT4	IGHV1-18	NPC2
BMF	IGKV4-1	HMGN1
TBCE	OR7A5	SLC25A3
LOC641905	ARSF	CD36
PCDHGA6	FRMD1	PYURF
LOC647723	PRR36	PSMA7
LOC728820	FRMPD4	C1QA
SLC26A1	LGI1	RPS16
UCHL5	SCN1A	ARHGDIB
SLC35E4	TAGLN3	LILRB1
SYNE1	GLRA2	CKLF
LOC153328	TDRG1	GBP2
CKLF	IGHV3-20	C11orf58
SMA3	TYR	TUBB
CFP	IGKV1-16	LSM6
C14ORF126	TSPAN19	STX10
C1ORF180	BAALC-AS2	TKT
ARMC2	C6orf132	UBXN4
PGBD1	SACS-AS1	ECH1
WNT4	CTNND2	SNRPC
CXORF57	LGR5	VAMP8
GDNF	ATP13A4	PLAC8
LOC647673	HPSE2	SCPEP1
MIR549	LINC01597	BANF1
LOC730826	CA12	MGAT1
PGM1	PAK6	KIAA1551
CRELD2	HNRNPA1P70	VDAC1
TASP1	LINC00092	SPINT2
LOC644500	IGHV1-2	ATP5G2
BUD31	TOMM40P2	TMED9
PTK2B	KCNA2	SH3GLB1
CPT1C	KBTBD11-OT1	ALOX5AP
NDUFA1	MYT1L	CD55
LOC401588	WNT2	CSTB
RFPL3	FER1L6	MRPL41
CAMK2N1	SHISA3	VPS29
CEACAM4	LINC00906	RPS4X
LOC652685	TUB-AS1	SH3BGRL
IL23A	IGHV3-7	SET
FAM134A	XG	PYCARD
TMEM132E	EHF	PEBP1
RTP2	CCBE1	OSTC
MYST1	HOXD8	NUDT3
FAM84B	COL10A1	SORL1
LOC375323	C1QL2	CCR1
MIR219-2	BCAN	OAS1
NIP7	AC002546.1	NDUFS4
NRBP2	GRIA2	EGR1
RGS19	SYT13	TMEM179B
FLJ43752	RPRML	HSPB1
C1ORF174	OPALIN	RPS9
LOC652543	TMEM179	TNRC6B
TCEAL3	FAM163B	CAPN1
FRMPD4	FAM71E2	HADHB
PPP1R16B	AL122058.1	PTPN12
FAR1	SLC28A3	COMMD7
KIAA0146	SOX1	SCIMP
POLR3H	AC092903.1	VDAC2
GPATCH3	CCDC92B	C20orf27
PPPDE2	LRRTM4	ATRAID
FEV	SMIM10L2A	C19orf24
DARS	ZFPM2-AS1	CCDC59
DSTN	AC002351.1	SMCO4
FHOD1	RPL13AP17	C19orf10
CALML4	C2orf72	AKR1A1
ZNF827	ZFR2	IFNAR1
EXOC4	TNFSF18	TIMP2
LOC732360	KNDC1	YWHAH
KCTD2	IGHV3-11	GAA
FAM69A	IGLJ3	PSAP
HSPA5	PACSIN1	RPN2
CYB5R3	SEPTIN3	ARPC5
UCN3	AC010343.3	FCGR1A
LOC729236	LRRTM1	MIF
METAP2	CDKN2A	SIRPA
ATL2	RN7SL823P	SURF1
CORO7	CNTNAP5	NDUFAF3
HS.131714	MAPT-AS1	TAF9
EIF3E	RASSF6	CST3
HS.545094	NECTIN4	HEXA
ZNF552	TUNAR	MFSD10
LOC653505	TCEAL5	PRMT2
RPL31	AC007663.1	NAA20
LOC341315	LINC01586	HSPA5
ZNF621	IGKV3-20	ACP5
LOC642489	UNC5D	ITGB1BP1
LOC402175	ATP1A3	LAP3
SLC35B4	AC004828.1	LAMP1
FURIN	AL161630.1	SLC15A3
DYDC1	IGKV3D-11	UBE2N
LOC653808	SLC7A10	CCPG1
LOC390760	KIF6	ERO1L
PRH1	CA8	BLVRB
FBXW2	AL136366.1	HIST1H4C
SLC20A2	SNAP91	AP2M1
CCDC54	BEX2	S100A12
STT3A	IGHV3-66	LRPAP1
NME7	IGHV5-78	HEXB
LOC283487	AL391807.1	PLTP
PRC1	MB	SLA
FCGRT	ZFHX4-AS1	PCMT1
HS.430851	LINC00606	CALM2
DTNB	TTBK1	HLA-DQB1
TUBGCP4	GPHA2	GNAS
RHOQ	CASKIN1	M6PR
MMP8	C15orf48	OSCAR
HNRNPD	IGHV4-61	BLOC1S2
C11ORF49	IGHV3-13	APOBEC3A
LOC100132147	SLC22A10	TNFSF12
REEP4	LINC00844	TMED2
PLSCR5	RALYL	GMFG
GABBR1	IGHG1	ANXA1
LOC644615	AC012213.1	C11orf31
ZNF688	FBXL16	DBI
KATNA1	AC093520.2	EEF1B2
ATAD2B	AC025580.2	DHRS3
LOC100132510	RASGRF1	IL23A
HS.569162	STMN4	FCER1A
UBE1DC1	PDZRN4	TNIP3
EIF4E1B	CDK5R2	NBPF15
HS.584041	BX284668.2	LYVE1
MYLK	TLCD3B	TGM2
HS.572624	FADS6	CCR7
LOC651979	DPP10-AS1	CSF3
POLR1E	MIR7-3HG	ALCAM
COPG2IT1	PTPN5	PPARG
PDCD6	IGHV3-23	IL24
HS.192506	AC068308.1	CA2
HS.583022	IGKV2-24	MRC1
LOC653436	JPH3	SCD
TBPL1	ASCL5	LINC01094
FUSSEL18	IL2RA	MARCO
ADH6	NRTN	RRAD
DHRS4L2	CHRNB3	CLLU1OS
HS.524845	ACSBG1	MMP10
SMAP2	SLCO1A2	CCL3L3
ZSWIM5	ADRB1	SLAMF1
MPP1	ALOX15B	MMP7
SGCE	ADCY8	PLOD2
HS.446266	AC091544.2	RNASET2
PRKD3	PLEKHN1	CD209
LOC100128585	FAM135B	FN1
UNC45B	FAM155B	PMEPA1
GSTO2	VDR	MMP3
MIIP	LINC01016	MIR155HG
MAPKAPK2	AL022315.1	P4HA1
OR10X1	MACC1	RAB42
C9ORF126	CFAP74	PI3
FAM101A	AC009093.1	TM4SF1
CTSD	TMEM61	GPI
HNRNPAB	IGHV3-15	HES4
HS.543167	IGLV2-11	OLR1
NLRP2	SULT4A1	DNAAF1
LOC100132499	PRMT8	DIXDC1
MAFG	CXXC4	LPL
LOC100133163	NWD1	PLXDC2
ZC3H12B	AP006333.1	F3
C8ORF38	GFRA3	TFPI2
MRS2	NOL4	GABARAP
MSN	AC091849.2	GBE1
FLJ35946	EVA1A	SOCS6
PSG11	IGLV3-10	LHFPL2
LCE2A	AC011352.3	IL1A
C8G	PAX1	TNFSF15
LYN	AQP7	IL10
LOC100129201	AGBL4	RP11-386I14.4
MBOAT2	IGHV4-55	CPD
LOC732139	HMX1	SLC7A11
LOC100133817	KLK5	7SK.2
FAM27A	KCNJ16	FSCN1
CCNB1IP1	SOX2-OT	TNS1
UBXN4	AC109439.1	PAM
SLIT1	AC007375.3	PKIB
LRRC8A	DLGAP1-AS5	ADSSL1
SLC35E3	KRT87P	CCL22
LOC649991	CALY	CPED1
GNG10	LINC01479	TRAF1
NAPSB	SOX21-AS1	HSPA1B
HSD17B6	AP000802.1	IL19
MKL1	DUSP9	IGFBP2
DBI	CDH9	CST6
PRAMEF10	AC106820.4	PALLD
CHN1	HS6ST3	RAI14
FLJ39061	HSPA8P1	TFF3
NAP1L5	AC011352.1	TNFRSF9
C9ORF9	DEGS2	GAS6
LOC731501	NKAIN4	CD84
TMEM8B	SEZ6	TPST1
P2RX6	RIMKLA	GLUL
KIAA0460	AC012462.1	SERPINE1
EIF4A2	MYEOV	RASA4
LOC652003	CES5AP1	CD109
FRAT1	BTBD17	ITPRIPL2
LPXN	RGPD2	TNFAIP6
OR52E2	LRRC3B	TTYH2
H2AFZ	OLIG2	AKAP1
TIFAB	GPR15	TXNIP
PIK3C2G	AC096541.1	CST7
LOC649276	LINC01929	DNAJB9
LOC646631	RPH3A	ENO1
HS.543064	HS3ST3B1	HIST1H1C
PRO0132	JCHAIN	SCN9A
PIGW	MGAT5B	VNN2
DBN1	FIGNL2-DT	CTSB
C22ORF32	NPY4R	FLNB
MRGPRX2	FGF13-AS1	TRAM1
C6ORF199	MZB1	TMEM51
SHMT1	AL354863.1	GABARAPL1
OR4F6	PHYHIPL	RFTN1
TMPRSS9	ANKRD20A19P	EGR3
CARS	LINC02251	EIF5AL1
LOC100128666	GRID2	TSPAN33
GPR20	WNK2	MS4A14
LOC653092	GDNF	GGT5
VENTXP7	LINC01616	GPRIN3
S100A4	MCHR2	MGAT4A
SNORD43	AC009407.1	H2AFY
VAT1	RFPL2	ALDOA
LIN52	CYP4F23P	PIK3CB
AUTS2	ARHGAP29-AS1	IGFBP4
RPS8	AL353572.1	USP10
LOC729524	SCGB1D2	ABCG1
HS.542027	NME8	PLA2G2A
LOC729269	KIF1A	LAMP3
AKT2	SSTR5	ST14
LOC442727	IGHV3-63	IGJ
OR6B2	FFAR3	IFI30
RAB11FIP2	TCEAL2	SLC6A8
WDR60	IGLV3-25	GDF15
LOC653487	HHATL	KCNJ15
LOC645527	CST2	CLEC5A
SAP18	ADGRB3	CD163L1
LOC653156	LINC01411	PDIA4
GNPDA2	C9orf129	UBN2
C14ORF132	LINC01116	MTRNR2L8
HS.551330	PPP1R1A	CITED2
ARL2BP	Z94057.1	HSP90B1
UBE2DNL	AL157400.4	CERCAM
ESYT1	FP325335.1	EFNA5
LOC100131859	SLC47A1P1	PGM3
LOC646431	RLBP1	WDR86
C16ORF3	LINC01558	TBL2
SLC2A3	CAMSAP3	HIST2H2AA3
CCDC72	AC007666.1	NRBP1
LOC652179	ITIH1	RP11-485G4.2
LILRB1	TMEM35A	ARRDC4
RPL37A	RSPO2	ATF5
LOC644813	IGHV1-24	SLC40A1
LOC440132	LSAMP	ABCA1
HUWE1	AC012368.2	KCNE1
MPP6	AC019155.1	P2RY6
C4ORF28	AC007728.3	FAM107B
C1ORF170	IGKV3-7	CPM
RPS6KA4	AL022069.1	LILRB5
SPANXN3	ARHGDIG	CXCR4
GATAD2B	LINC00475	LDHA
GOLPH4	KRT81	DSC2
LOC728060	AIFM3	CD28
LOC647307	NFE4	HS2ST1
CCDC51	ACY3	RP5-940J5.9
ABTB1	YBX2	CTNNB1
KLC1	DBX2	TFF2
LOC391427	SALL3	RGCC
NCOR2	PCDH11Y	HOPX
LOC644137	HAPLN2	NETO2
CCT8L1	ZNF157	FCER2
ATG16L2	ALDH1L1	LMAN1
HS.60260	ADTRP	RP11-472N13.3
C15ORF5	SDR16C5	ZNF385A
HS.581341	AC004158.1	APBB1IP
HMGA1	BRSK2	EFNA4
MIR635	GPR42	ATF3
GTF2H5	LINC01048	RUNX2
NT5E	ADM2	PLIN2
LOC642356	FAM181B	DSE
ZDHHC12	SLC13A3	HTRA1
HDAC3	FAM153CP	RP11-356C4.3
KIF20B	SYBU	PRNP
RPL24	RUNDC3A	CD70
KIAA1333	KLK10	RP11-742B18.1
PWWP2B	KBTBD12	VAT1
LOC100133845	CTXND1	FAM159A
LOC653830	KCNK17	NPL
SESTD1	SLC17A7	FABP3
LOC442181	IGHA1	PNCK
UPF3B	MATN4	EVI2A
LOC158345	SH3GL3	PPFIBP1
BAK1	AL731567.1	ATXN1
SERPINE1	CHGB	ACKR3
ZNF432	SAXO2	ZNF395
GLYCTK	GREB1	RUNX1
HS.580442	KLK7	DAPK1
LOC642797	ARX	TDRD3
KIAA0391	SYT14	RP11-38P22.2
STH	CD300E	DLGAP1-AS1
PRO0611	ULBP2	LAD1
ESPL1	DES	SLC38A2
GTF3A	PRODH	MAP3K7CL
PKIA	ERC2	CD40
FAM160A2	IGLV3-19	WNT5A
MRPL52	IGLV1-50	HPCAL1
LOC729966	DCSTAMP	ACTN1
OS9	SCAT1	PRKAG2-AS1
C11ORF91	RPL7P19	SEMA3C
HS.445239	RNU6-1028P	CPB1
DYRK3	DUXAP9	BIRC7
MIR509-2	AC013643.2	CLPS
EBAG9	HRH3	CASD1
ELOVL4	UGT8	VASH1
LOC100130325	CNTN1	RAMP1
HS.120300	COL9A1	CLIP4
HYOU1	AC006450.3	CCDC141
FAM186B	CD80	TANC2
LOC100130604	NTS	HEXDC
FZD1	B3GAT1	RP11-108M9.4
LOC401676	EMILIN3	KLF10
IFRG15	AP000439.2	TP53
YIF1B	SDS	ITGB1
RBBP7	ERBB4	PDPN
CYLN2	AC018464.1	CD1C
PIWIL3	F5	NPIPB11
HS.580305	PLPPR5	C6orf62
HS.292037	PCDH15	HIST1H3D
PSAT1	FAM181A	HIST1H2BK
ARV1	RPE65	SLC2A5
CHD8	FRRS1L	HAMP
ATP6V0B	AC100803.3	SEL1L
LOC729677	LINC01532	HIC2
FAM90A15	AP000459.3	AARS
CBFB	LINC02495	RNASE4
SET	LINC00578	FAM20C
SHB	ABCD2	CD151
PLEKHA1	CLGN	C16orf45
AATF	EYA4	RP11-214O1.3
LOC728889	GPR20	SEC24D
LOC648390	PSD2	P2RY1
C3ORF33	CELF4	FAM188A
LOC100134537	PRRT4	MYBBP1A
MIR1286	COL28A1	PDK1
ARHGEF19	CTNNA2	NR4A1
BCAR3	HMSD	LTA4H
GNG8	FAM187B2P	ITGAV
ESPN	RGR	RND3
ANKRD28	PCOLCE2	IL18R1
LOC642897	CREB3L1	LIPN
GCLM	MYH14	PHLDA2
TBC1D8	POU3F2	CXCL12
TSC22D4	PCSK1N	SPCS2
EFR3B	IGKV1-9	ZNF33B
PHF19	AC096669.1	NID1
COMMD9	AC011474.1	TMEM52B
C13ORF1	SORCS1	FHAD1
ZNF385A	P4HA3	COPG1
RPS13	MAPK8IP2	MMP1
C2CD2L	ANKRD34C	IL1R2
TCN1	LINC02544	USP53
LCN2	AP003559.1	ALG2
LOC652141	KLHL34	TVP23A
LOC729985	LINC00943	GNG12
LOC644914	C2orf80	SLC12A7
TBXAS1	CCIN	SPRY2
HS.542484	SLC25A18	MTHFD1L
CPSF2	PLEK2	ZCCHC14
OR3A4	STC2	RCAN1
C12ORF76	RN7SL262P	TEX2
LOC388494	LRTM2	AUTS2
CD300A	AC104564.2	CBLB
LOC100129427	CLDN14	NR4A2
IRAK4	KCTD8	NT5E
H2AFY2	WNK4	HIF1A-AS2
GNB1L	AC107398.3	C18orf32
ALS2CR4	GK-AS1	ZNF708
ACRBP	AC037441.1	CD79B
SEC61G	WFDC2	TGIF1
EIF5A2	RGS1	TMEM30A
MID2	AC005224.3	SUCNR1
HS.539455	AC027117.1	MVB12B
VIPR2	HTR5A	AP3S1
HS.541710	AC125603.1	TPSAB1
LOC100129000	FABP4	CD27
EBNA1BP2	TENM1	RP11-727F15.9
LOC730294	TRHDE-AS1	ETS1
FAM3C	LINC01141	TMED10
LOC648103	AL354861.3	LRRC8C
RUNX1	CYP2J2	KDM3A
KLHL7	IHH	CHMP6
FLJ27255	AP000692.1	ST6GAL1
ZNF681	CAMK2B	FIZ1
LOC390998	FPR3	ERLIN1
LOC729776	FCRL5	BEST1
C1ORF41	CST1	ITM2C
GLG1	IL31RA	RP11-841O20.2
LOC255620	FAM201B	SGK3
SLC6A2	AC083967.1	YIPF5
LIX1L	ABCC3	PUS1
RFC4	IGLJ2	RMDN3
OR13C8	LINC01449	GMFB
POLR3GL	NKX1-2	RGL1
GABARAPL2	CCDC177	LEPROT
LOC647353	AC068643.1	NEAT1
LRIG3	SP8	PPP1R3B
FLJ42177	AC091133.5	AC093391.2
HS.542803	IGHV3-60	IFITM10
POLR1D	IGHV1OR15-9	TNFRSF18
AKAP13	NWD2	KRT18
FOXD4L1	KLHDC7B	STK24
LOC390688	AC010336.2	SGK1
MIR125B2	MLC1	DNAH11
BMPR1B	AC005224.2	IER5L
FAM19A1	LINC00951	SETBP1
HS.13997	PAX7	UBXN2B
LOC728454	NEUROD4	UBE2E1
SNAP47	LINC00507	ZNF654
LOC729466	IGLV10-54	ARL6IP1
LOC100131471	IGHJ3	LINC01116
PTPRE	CRLF2	RPS13
KIAA0495	ZMAT4	EVI2B
SESN3	DPY19L2P1	JHDM1D-AS1
SND1	AC092691.1	MSLN
DPM1	AC090515.5	CALR
LOC651575	LILRB3	FGFBP2
TRH	IGKV1-27	ZFAND2A
LOC392301	VAT1L	SLC39A8
VPS13D	PRSS46P	GNE
C8ORF59	MYLPF	WSB2
HS.197064	BCHE	RP1-3J17.3
LBX2	AMBP	ITPR3
LOC100129663	ZPLD2P	SNHG15
PLCL1	TAC3	ALOX5
EGFL7	C11orf87	GCDH
FKSG30	CPA4	MR1
LOC643903	AC114744.1	MEF2C
FAM166A	KCNK12	IDO1
C22ORF23	ZNF98	HM13
ULBP3	VGF	CIITA
HS.445391	DLGAP3	SPPL2A
PAF1	CCDC160	CHST15
ZNF507	PMP2	DDX3Y
LOC100133678	CYP4F11	DENND5A
CELSR3	TACSTD2	MT1H
ARRB2	LGI3	PPIE
SNORD116-27	AC100771.1	TGFA
H1FOO	AC018552.2	RPS15A
HDAC6	AC134312.5	VPREB3
LOC100134217	IRX6	RHOB
FAM90A7	AC007638.2
LOC100133691	AC034206.1
TTC15	AC006065.4
CD63	TMEM145
PTPN23	NLGN4X
MLLT4	RAP1GAP
MIR1197	LMO3
LOC649762	SMIM25
HS.59368	CPA3
PGLS	AC007384.1
LOC400948	TRAV39
ZNF354C	NEUROD2
RTN2	DSCAML1
COX6C	ULBP1
ATP5J	AL136115.2
C4ORF12	ITPRIP-AS1
FARS2	AL391244.1
HS.443993	TTYH1
ELOVL1	SLAMF7
STK10	MYH6
ZNF641	ENAM
EHD3	GABRA3
DYRK1B	KRT86
STAU2	AC010319.5
UGCGL1	H2AZ1-DT
PHPT1	SSTR1
LOC389422	JPH4
FAM109A	IGKV2-30
CIRH1A	AC092164.1
RAMP3	IGKV1-17
SSU72	SLC6A20
POLDIP3	SHANK2
MIR568	AP002852.1
LOC644397	NAT8L
SLC1A5	AL590004.3
ODF2	PIP5K1B
HS.561874	EPHA6
C9ORF123	AC010424.1
TNNT2	AC027601.3
DDX27	FREM1
SLMO1	IGLV1-47
LOC650942	P4HA3-AS1
HS.546003	CCDC114
PCDHGC4	SOX9-AS1
NPAS3	TMEM215
LOC649951	FGF7
LOC654121	ADRA1D
MIPEP	SYN2
LOC650561	RIMKLBP2
TMCC2	TPSAB1
CRB3	LAD1
OR1E1	HAO2
VISA	TRIM9
SRP14	COX20P1
LOC729623	AC007405.2
HS.435043	AL589987.1
ABHD14A	ACSL6
RBX1	ADGRL3
GPR116	ANKS1B
FLJ44861	LHFPL3
LOC100132037	IL13
TYROBP	AC005180.1
LOC643935	CHRNB2
LOC100131205	KCNN2
GRIK5	ASIC4
ACSBG1	KLF17
LOC653820	ADGRG3
KIAA1602	GRIN2A
LOC100134291	FAR2P2
HS.555126	KCNB1
PITPNM1	AP003555.1
HS.434989	MANCR
SYT8	SLC35F1
HS.443853	DPY19L2P4
LOC653753	AC004847.1
CROCCL2	SLC17A1
LOC643809	AC022113.2
TMEM5	EIF4E1B
USP5	MS4A14
FKBP8	FPR2
RAC2	NRG2
PSMC2	PTCHD4
CANT1	IGHV3-43
MGC48637	DAND5
NRCAM	LINC02783
FLJ20674	ADGRF4
SERPINF2	LINC02207
LOC646498	LINC02154
FXR2	GRM1
DCP1B	AC006272.1
LOC651872	STAC2
ZNF793	CDCP1
MYO5C	SULT1E1
CC2D1A	ART3
KCTD5	KIF5A
C6ORF117	GALNT13
TIMM13	TSPAN8
LOC644739	KRT16P6
LOC643320	RASGEF1C
TMEM184B	GDA
TAGLN2	LRRC18
LOC729467	POU3F4
C11ORF35	SLC38A3
ZNF117	AC013652.1
HS.127938	OSM
HS.325015	C6
LOC648605	ARPP21
LOC100132561	P2RY12
STK17A	IGFBP1
SIGLEC9	AC022211.2
STRN4	COX4I2
SATL1	AL009178.2
LOC729494	VWA5B2
HS.550285	FAXC
COMMD2	LINC00525
DNAJC25-GNG10	SLC9A4
CCDC120	EMX1
LOC653227	MOG
GUCA2B	NDST3
PTPN18	AC060834.1
LOC653645	NKX3-2
LOC643605	AC105105.1
N6AMT2	LINC01693
ALDH1B1	SLC6A1-AS1
ATP5A1	KCNC1
RBM12B	MIR4420
NEK1	SILC1
DUSP6	APOBEC2
LOC645048	IFITM10
MIR518F	IL1RL1
KIAA0082	TNS4
PARP2	GSG1L
HS.128708	TXLNGY
LTBR	COL19A1
EIF4E2	OR51A9P
C11ORF67	AC092718.3
LOC341457	SLC17A6
RPL35A	AC067969.1
MIR18B	ATP1B2
LOC654203	SCN7A
UTS2D	SLC52A1
LOC651849	RN7SL368P
C10ORF96	IL10
OVGP1	C1QL1
MED10	SIGLEC12
ADAMTS16	USH1C
LOC100128731	E2F7
MYO1G	NTRK3-AS1
PUM1	ZNF648
SLC12A4	PRRX2
LOC391766	AC109479.1
L2HGDH	IGHV4OR15-8
BTG1	VWC2
TPM1	HOXD1
LOC648050	BEX1
CDC42BPB	DAB1
THOC2	LILRA6
NUP88	MAPT
LOC652588	MTTP
HS.573552	RBPMS2
GSTT1	PDE6B-AS1
GDF5	GJA3
CNOT6	CDH20
FBS1	AC007405.4
ANAPC10	ACVR1C
PARN	PKP1
HIST1H1A	AC104966.1
LOC100129622	GRIK3
LOC644826	ATP1A2
SNHG1	KIF5C
SUCNR1	SLAMF9
LOC645705	NYAP1
LOC100134562	CNGB1
PTH2	LINC02254
CUEDC1	SLC22A25
HS.552871	AC004816.1
LOC647436	AL450345.1
ITFG2	LINC01501
RAB36	MACC1-AS1
FCAMR	KLKP1
LOC653741	FBXO3-DT
FOXF1	AC004147.3
LOC644936	AL391903.1
ERCC8	FAT3
SAPS1	AC112496.1
HDAC7A	LINC01857
LOC728431	DLGAP1-AS4
LOC644457	CHL1-AS2
NBPF8	TRIM71
TMEM150B	AC100839.1
LOC642929	AC012508.2
LOC729516	EDRF1-DT
MTTP	AC005019.1
NAGA	LINC00237
LOC648343	AL121748.1
C12ORF27	IGLV2-33
FUT7	AL049830.3
DYNLL2	AQP9
BICD1	HS3ST3A1
QRICH1	RMST
LOC441743	NAT16
GNAI2	AP003721.1
DOK3	SLC2A4
GSN	POMC
LOC645045	HECW2-AS1
PNLIPRP1	COBL
LOC100131688	IGHJ1
KIF11	CEACAM4
TTC3	PART1
ERAL1	TRBV11-1
HS.539985	AC011816.1
ZNF274	AC090877.2
CHCHD8	FGF13
ZNF350	AL356489.2
LOC100132261	AL049629.1
HS.131259	AC004264.1
CCDC109B	CHRNA2
TINP1	IGHJ3P
SPTLC2	KCNT1
HBQ1	AC010525.2
ILK	ELAVL2
HS.156414	AQP5
C20ORF96	AC007406.1
SYT7	MYLK2
PSMA8	GPR12
ARHGEF10L	NEBL-AS1
DNAJC9	CRYM
C20ORF94	S100A12
PTRF	EDN3
ARIH1	AC026992.2
LOC732429	ERICH3
GYS1	PTPRZ1
IGSF6	C16orf96
C17ORF39	ARMC4P1
MIR29A	RABGAP1L-DT
LOC653200	NOX4
LOC728142	CACNA1E
LOC650905	RAB44
ARD1A	AC008991.1
C13ORF37	AL161668.4
HS.348844	AC142381.3
C10ORF113	GZMAP1
LOC650369	LINC01996
TTC39C	FBXL21P
ANKRD20A3	H19
HS.554328	LINC02523
AGPAT1	AC079089.1
SCRN1	FAIM2
PTPRZ1	GNG3
LOC644291	KCNA3
CHCHD9	PTX3
MT1F	ATP2B2
DEPDC1B	AC084117.1
LOC651476	XIRP1
LOC100134035	TBXT
LOC100129407	VEPH1
HS.543663	LINC01659
CLEC3B	PPP1R1C
LOH12CR2	CCKBR
DPY19L4	CACNG2
LOC727805	IRS4
ASTN1	MIR199A2
CCDC128	SPOCK3
CD86	AC019257.1
LOC728621	GJC3
LOC646855	AL157932.1
MEOX1	PHF24
ATP5E	HTR7
LOC646483	AC113174.1
SSB	TGFBR3L
NFIC	PNMA5
FERMT3	AC125603.2
HS.578738	FRMPD2
MGAT1	DSC1
USP4	TREM1
YPEL4	DAW1
REEP3	RRM2
REM2	SLC16A9
LOC100129905	MRGPRF-AS1
THTPA	CASQ2
ENOPH1	LINC01497
SFRS15	C10orf62
OSMR	AC139453.1
HS.160568	DDN
RNF213	AC139491.1
OR2F1	TACR3
LOC100133472	AL606469.1
HS.576633	AP000842.2
TRAM1	AC010203.1
TMEM120B	PLEKHB1
LOC642424	OXCT1-AS1
DGCR6L	FAM30A
ENDOD1	IGLV2-5
PRR4	RARRES1
LOC440055	NXF3
FUNDC1	LAX1
LOC645652	LNCSRLR
LOC100132025	LHX3
LOC649738	IGLV1-36
TFCP2	AL355870.1
A4GALT	AL355994.2
S100A5	HMGN2P40
DNAJC24	AC012593.1
HAPLN2	STH
HS.443067	ADGRA1-AS1
HS.253267	SPX
DPEP2	MEI4
ATPBD4	KIAA1210
DNASE2	PTPN22
LOC127011	UTY
ENPP4	CNTN5
HRAS	AL035670.1
MIR376A2	AC010768.4
MIR30D	P2RX3
DUS4L	AC004947.1
HMOX1	RAB6C-AS1
DYNLT3	CNTN2
COX7A2	IGKV1-8
CREBZF	LINC00609
IFT57	CISTR
HS.569182	AC021613.1
LOC645058	MTCO1P15
WDR27	MIR3151
FTL	AC020937.1
RCN3	LPAR3
MGC5457	PLA2G7
HSD11B1	F2RL1
ADCY7	ASPG
LOC653853	CTXN3
MFN2	IRX1
LOC285741	TPSB2
LOC651353	KCNF1
HS.543109	HOXB-AS1
DULLARD	MYH7
HS.195721	CACNA1A
LOC650759	AL356417.2
HS.550382	CD8B2
POLE2	LINC02817
HSPE1	PRPH
PRR22	AC108463.2
LOC441869	AC002091.1
LOC407835	PDCD1LG2
C19ORF38	XCR1
ADIPOR2	ADAMTS14
G6PC2	CGN
R3HDM2	F2RL2
NOTCH2NL	SLC38A11
LOC643357	POU3F3
RQCD1	CCK
PPP1CB	TMEM183AP1
C21ORF93	CRH
LOC648999	AC079061.1
LOC134145	DRD2
HS.276860	ADCY6-DT
TSPO	LILRA5
BHMT2	APOBEC3A
C13ORF28	PNMA6F
OR10V1	GCSIR
LOC642756	RN7SL674P
PTGS1	AL137782.1
FABP5	PTPRH
C10ORF21	NMRAL2P
LOC642692	DLG2
THAP9	SLC51B
GPR19	SCN3B
PARVG	GPM6A
POM121C	SLFN14
MED13L	CDKN2B-AS1
NR2C1	PPP1R9A-AS1
LOC648841	CKMT1A
HS.444291	LCN15
FDX1L	CDH12
ACY1	RTBDN
C20ORF195	KY
PRR19	LINC01285
ZNF30	CCL20
LOC392221	ZNF536
MMP24	STXBP6
HS.360349	IGSF10
PIP5K1C	KCNIP1
DAB1	AC007406.2
LAG3	AL121895.1
MRPL20	NLGN4Y
ZNF643	FAM167A
SFRS16	LRRC15
DNAJC16	FBXO39
LOC100133487	CACNG6
RXFP4	KCND2
ZNF513	ATP10B
POGK	DNER
TCEAL2	IGLV4-60
FAM75A4	HNRNPA3P2
KIAA1324	ITPKA
C19ORF29	TCTEX1D4
SNORD109B	RGS6
RHBDD2	RPSAP52
HS.541871	IL4I1
ZNF425	EIF1AY
LOC646176	HMGN2P15
HS.566528	GAL3ST3
C10ORF116	ZBED9
LOC120364	FBXO2
LOC100132292	PDE9A-AS1
PYCARD	NLRP12
STIM1	TEX26-AS1
C10ORF95	HCAR3
LOC100128265	FAM166C
CDYL	MXRA5Y
DDIT4L	CAVIN4
BAIAP2	NCR1
GBF1	SLITRK5
MYADM	AL392089.1
LOC441996	SELP
CLN6	SNAI1
LOC641714	CHD5
LOC441031	CEND1
NMT2	BX284613.2
LSM14A	ACOT12
HS.540709	KCNJ15
TRPC4AP	NCAM1
RPH3A	LY6H
GNG5	PRKG2
LOC100132839	GPR31
COX7B	IGHV3-19
MITD1	LINC01781
LOC100133556	IGHV3-38
LASS6	IGHV3-47
PPIAP19	FAM205A
SELM	HPN-AS1
LOC388814	LINC01447
C14ORF156	CCR4
CLEC7A	MMP19
FAM73B	VIP
RAB24	LINC01164
FTHL8	NEUROD1
LOC654222	HASPIN
LOC100134228	TMEM252
MANEAL	FAM180B
HS.544703	VCAN
LOC649264	SNORA71C
EEF2	FBXO16
LOC100134549	CSNK1G2-AS1
CCDC126	PRR18
CFH	KLK6
FLJ44674	RYR2
LOC387927	RDH10-AS1
HS2ST1	CA14
GJC3	SOX10
LOC643453	AC079779.2
LOC643824	C9orf147
LOC100129657	FAM83D
FLJ36031	G0S2
LOC100132832	LINC00958
CST3	CCR8
UPRT	EEF1A2
PHF21B	RPS4Y1
HS.543364	RBM11
TMEM85	WNT3A
CENPA	MACROD2
SLC43A3	ANGPTL1
EIF4G3	SERPIND1
TAKR	AP005205.2
MRPS14	MELK
MORN2	PVT1
METT10D	HIGD1B
LOC100133947	MPPED2
LOC642255	HOXA5
LOC653882	IGLV2-18
HIF1AN	APOA2
LOC643356	LINC01551
LOC644188	GLRA3
RDH16	AC005336.1
CLIP3	AL450332.1
RPL26	LUCAT1
HTT	LINC01629
HS.147496	IFNG
SPINK2	LEP
SGOL2	CALML3-AS1
UQCRQ	PCDH11X
LOC729486	VSX1
HS.563138	AL355916.1
TOMM5	TDGF1
PNPLA2	CACNA1S
HLA-DQA1	LINC00689
C18ORF18	SLC5A11
C18ORF26	AL358781.2
HS.580290	IL1RL2
MAGEE1	DUSP4
CIC	TRPM3
COPG	SFRP5
C1ORF187	ITIH4-AS1
MAPBPIP	WNT6
RPS21	GPR158
THAP4	SYT7
LOC647843	PKD1P5
HTN3	PRSS45P
LOC645430	AL117190.1
EGFL6	CXCR3
EHBP1L1	SLC38A4
LOC652759	INHBA
LOC643284	SUGCT
FAM169A	AC009078.2
CCND1	BCAS1
TCTEX1D2	CERS1
EFTUD2	GPR83
FAM126B	PIEZO2
LOC401717	TKTL1
DDT	CPEB1
C20ORF166	ANPEP
ZNF449	CTLA4
SNX30	LINC01476
HS.561430	AC006450.2
HS.560576	AC108156.1
FAM36A	RN7SL382P
PTGER2	LINC00391
SERF2	AC091078.1
HS.40289	LIF
USP25	IBSP
ZNF142	IL6
LOC729646	TBR1
USP17	TMEM196
LOC646361	AC013391.3
DENND4B	LINC01783
LOC728393	FGF20
LOC652274	SNTG1
C1ORF69	ECRG4
LOC338870	PTGDS
MTMR12	AL035446.1
GMPR	IGLV8-61
ZSWIM3	DGCR5
RBED1	GPM6B
HS.580929	CD70
NUDCD2	VNN3
POLR2F	TYRP1
LOC648980	TOX
C2ORF55	Z93241.1
TEX101	TNNT2
HSF2BP	IGLC6
SIRT2	IGKV2D-40
LOC645908	IGKV1D-43
AURKA	IGLV3-16
NDUFA12	DDX3Y
HS.276854	CCR3
KIAA1267	AP000808.1
TSPAN2	AC020978.6
C12ORF29	AC069360.1
PECAM1	HAS2
COPS4	TMEM151B
MIR552	ASB5
ADIPOR1	CXXC5-AS1
PHAX	MARCHF4
TUBA1A	SYT8
PDCD2	AC016705.2
INTS12	CSMD1
LOC338579	FEZF2
LOC100129904	AC025871.2
MYH8	LINC01224
SASH3	GRM5
ABCA13	AL031727.2
LOC643130	SEPHS1P6
LOC728153	PURPL
CST9L	ROPN1B
PRPF40A	CILP2
LOC646282	CKB
ZDHHC11	LRRC9
LOC387870	AC068987.1
LOC651029	LINC01998
LOC100128960	LINC01166
ATP5G2	ZFY
C3ORF57	Z98884.1
PSMD14	GZMB
LRP5L	DRD1
TACC1	SLC16A10
LOC653382	AL121761.1
UFD1L	AP001351.1
HS.278285	AL450405.1
CCDC88B	HIF3A
HS.571831	NPAS3
LOC643328	LRRTM2
LOC442211	KIAA1671-AS1
NLRP12	ELOVL2-AS1
C16ORF59	ATP13A5
TMEM143	NGB
MLEC	LINC01122
LOC284821	AC008555.1
MECR	LINC02709
HS.546047	LINC01563
LOC339524	MYRFL
LOXL3	AL356234.1
LOC100134147	COL2A1
HS.571426	CLC
KIAA0562	MAOA
SLC7A2	SPIB
TTLL9	SV2C
EFCAB7	HOXB2
GKN2	ZBP1
HS.448702	IGKV3D-20
NBEAL2	CATIP-AS1
LOC343515	RPSAP36
LOC100134103	AC092168.2
CHD3	MIR645
HS.132272	AL513523.3
AHRR	AC053513.1
C1ORF96	AC104002.3
HS.555583	DLGAP5
SNORA5C	CLEC4D
DCTPP1	KRT8P35
SLC39A8	RPL21P89
ESM1	LRRC8E
HS.179115	HAVCR1
HS.400256	PTHLH
LOC100130883	AC093567.1
CRADD	FIBCD1
DPRXP4	PKDREJ
CRTC3	AC010327.4
LOC100133555	CHRNA9
LOC645730	HRK
BRS3	TBC1D27P
FAAH	BAALC
MUC3B	CNTNAP2
SSBP1	MTCO1P24
LOC100134235	AL391056.1
TDH	MARVELD3
LOC652783	C5orf58
LOC729148	AC027514.2
SPOCK2	AC104634.1
KHDC1	RSPO3
LOC100128253	AC089998.1
ZNF792	AC008743.1
HS.169815	AFP
ZDHHC4	IGKV1-12
MT1M	CLEC3A
B3GALTL	PRICKLE2-DT
ITGAX	AF186192.2
LOC647083	CXCL9
HS.403213	HTRA4
LOC100131368	BICDL2
HS.453381	LRRC37A15P
PLXNA3	SLC6A13
PPP1R12C	SCN4A
LOC100131479	AGAP5
NEK7	SMIM22
STX4	AC020908.3
CGN	PEBP1P3
ATP2A3	LINC00479
ADAMTS15	HBM
C11ORF68	TBL1Y
RGS10	CLNK
ERRFI1	ALKAL1
C13ORF16	OPCML
ARID3A	IGKV5-2
PTPLAD1	MTCO3P5
CCDC62	VCAN-AS1
EPHA7	PLLP
SLC27A2	AC068580.1
LOC644981	CMYA5
LOC339809	ASB4
TRIM7	OPRK1
LOC645944	IGF2BP3
LOC100130019	CAPN11
HS.545544	AC245052.3
MIR875	AC022039.1
SEL1L3	RACGAP1P
DDOST	NRBF2P4
LOC643085	AC016993.1
ESRRA	CRISP2
CNKSR2	AC025154.2
CCL24	APOF
NDUFB3	BSN-AS1
DGCR5	AC011239.1
OCM	AC008850.2
MTFMT	AC106795.3
RALBP1	AC096743.2
GHDC	CCDC179
FDFT1	SLC25A39P2
LOC653587	MC2R
GDAP1L1	RPSAP33
LOC727865	AC002428.2
TSNARE1	SLC25A41
PALMD	AC016924.1
CNPY2	RNF182
DBNL	S100A3
ELAC2	C10orf71
SOX3	AC073465.1
ATP10D	AC091588.3
PCIF1	AC116025.2
LOC100133690	AL645568.2
ALDOC	IGKV6D-21
HIST1H2BK	LINC02520
PHF14	CCDC27
HYALP1	P2RX6P
PDP2	NTM-AS1
LOC729185	AP006333.3
SLC35F2	TPPP2
LOC285296	ZDHHC11B
LOC401286	TECTB
PAQR3	GSTM3P1
RESP18	LINC00298
MIR758	ITPRID1
PIK3R5	BSND
ORC2L	AC010889.1
TNNC2	AP002992.1
LOC100128131	HEPACAM2
CD9	RUNDC3A-AS1
HS.379253	MAFTRR
CIDECP	LINC01431
LOC642073	AC084782.2
ARF5	CD164L2
TPD52L2	GALNTL5
RBBP9	AL356124.1
LOC100133083	LINC00941
LOC100130549	IRF4
PAGE2	UBE2C
MRPL3	AL645608.2
MIR941-2	AC004817.3
C9ORF25	KDM5D
SH3BGRL3	IL1R2
LONRF3	E2F8
KLHL25	PCP4
PSMA4	SLITRK2
PRKRIR	OCA2
FAM100A	TRBV7-6
CECR5	AP000593.3
HS.539114	BEST3
GNPTAB	RPRM
MAST1	BRD9P2
NAE1	AC009145.1
EEF1B2	C15orf56
ACTRT1	KLKB1
LOC644315	GUCY1A2
LOC100129030	VIPR1
C1ORF120	MAP7D2
LOC651453	PANTR1
LOC645146	TRHDE
SUV39H1	CLEC9A
CLK3	AC079015.1
ZFP106	LINC02287
KLF13	NRAP
ANKRD46	MUC19
HS.566332	TMEM51-AS1
HS.544686	ALX4
LTB4R	A2ML1
FLJ40504	KCNN4
LOC399900	AC064805.1
SMARCE1	IGSF11
HS.121525	CRTAM
XAGE1D	PNMA3
LOC643187	ACTA1
EXOSC1	MIR133A1HG
LOC642212	PROK2
LOC728326	RDM1P3
INSIG2	AC011479.4
NUP93	LINC00310
LOC100131864	RPS3AP6
DYNLRB2	AC104365.3
SLC30A7	GPR65
EDEM2	IGHV1OR15-2
LOC441876	CPA6
TEAD3	DTNB-AS1
TTC17	TRIM54
MIR1231	SNAP25
TSPAN31	KRT8P42
DHRS4	KIR2DL4
GALM	KCNG1
EPS8	PLVAP
NBPF20	DOCK3
HS.547797	LINC02802
WDR20	B3GALT1
URG4	AL139805.1
LOC730242	TRBV7-3
HS.267120	EIF4EP1
SNORA80	FAM225B
LOC644517	DNAJC5B
DFNB59	LINC01239
UBE2D4	NPTXR
CHEK1	AREG
LOC402221	AC016769.1
PIK3R6	IGLV5-45
LOC643949	RN7SL172P
PGM2	AC122718.1
LOC644086	RNASE2
GFI1B	BTNL9
ZSCAN16	ELMOD1
NARFL	AL137025.1
NUCKS1	SELENOKP3
LOC728831	AC008738.1
LOC134997	AC017007.6
VAMP5	PPDPFL
LOC728254	AC098826.2
FLJ11783	FMR1NB
ZNF321	HSFY3P
LOC652377	AP003385.4
AP1G2	SCGB2A1
LOC100134273	CARTPT
MIR1323	AC009108.2
WDR61	AL359091.2
GPATCH1	HCAR2
LOC729424	AP005202.1
LOC648230	LINC02607
HS.543683	ART4
LOC647649	CNNM1
LOC100130184	TTC9B
FOXRED1	PLEKHS1
C17ORF78	SLC6A1
RSL24D1	CASP5
CCDC99	HMGA2
TMEM99	DOC2A
PPARGC1B	CLCA2
LOC442597	AC004988.1
LOC644762	AC114284.1
LOC100128083	KLF15
RCN2	KLRD1
LOC730183	OR7C1
C1ORF103	AC022424.1
AQP4	AL354919.2
MGC71993	KCNA5
NDUFA2	SCNN1B
FLJ20712	DLL3
HS.578974	TGFB3-AS1
SH3BP1	CYP27B1
MUS81	GOLGA2P4
ZSCAN5B	FAM218A
LOC728737	ADAMTS4
LOC644322	SNORC
RHPN1	AMTN
LOC650005	CDHR1
TTYH3	CYTOR
PLXNA1	TRBV20OR9-2
LOC729700	AL049651.2
LOC399881	CT66
MRPS6	AC020892.1
LRRC17	AC023511.1
XBP1	AC125616.1
DYRK4	LINC02123
LOC100130502	AC008667.2
LOC654091	AP000889.1
TRIM38	LINC02125
C6ORF68	MTND1P11
LOC645644	AC006148.1
ADAM18	SNORA50A
IFNG	SNORA59B
TMEM20	AC006466.1
TCF7L2	CTRB1
LOC642978	MCTP2
LOC651401	GSTM5
ANKRD20A2	AZGP1
LOC100134373	AP005230.1
LOC201725	MYCN
LOC727958	DPY19L2P2
LOC392285	AF186192.1
PRDX3	LINC02157
LOC728640	NOC2LP1
MYO16	SLC17A3
RNGTT	HBQ1
KIF21B	GJB1
LOC651777	PIGR
LOC646949	AC004069.1
RDBP	LNCTAM34A
PORCN	COL4A6
RGS14	SERTM1
HS1BP3	TCF15
POTEC	AC078881.1
MYO10	PRR15
TAS2R7	AL133410.1
YBX2	PCDHA13
SH3BGRL2	CARMN
LOC643870	SLCO1C1
LOC652542	SYT1
FBXO5	F7
LOC100130561	LINC01736
LOC728782	FGFR2
LOC645094	TMEM92
LOC729461	CENPK
LOC389435	LINC01529
LOC144817	FBXO40
LOC651436	AP003393.1
LOC646836	CLIC5
HS.549823	CDH15
LOC643621	AC092718.1
SUGT1L1	AL031056.1
LOC644962	WNT7A
RNY4	CHL1
DEGS1	PTPRD
LOC390372	MYBPC3
LOC257396	RPL35P5
INTS6	ANKRD18B
LOC148137	AC016894.1
FBXO3	SUPT20HL1
ISM1	AC008752.3
RTN3	OR3A2
C9ORF173	MTUS2
TUBB2B	MYO1G
MMP27	CABP1
HS.508682	SMG1P4
NARG2	SLC5A7
APH1A	LINGO2
C1ORF140	RAB3B
ACBD4	MYRIP
WASF2	DLGAP2
C6ORF132	AL590764.1
LRFN5	SLC2A3P4
KIAA1324L	PKD2L1
LOC339742	VWA3B
SPAG8	ABRA
BRP44	TREML2
ZNF772	HNRNPCP3
IPO13	AL359881.2
USP9X	BUB1B
LOC729500	KRT17P8
SUPT5H	ADCY1
SPATA13	GK-IT1
LOC730415	AC034105.1
C9ORF122	IGHV3OR16-15
RPL30	IGHV3-62
HS.575367	IGHV3-71
C12ORF5	C1QTNF4
LOC100129296	SCML4
ARRB1	LINC01588
LOC401397	LINC02177
LOC731040	LINC01018
FMNL1	PHF21B
SEC11C	FAM225A
ZNF254	ERP27
TLX2	GPRC5D
HEATR5A	NNMT
FTHL16	USP9Y
PIN4	RTKN2
PPP2R5B	AL158847.1
HACL1	AC004817.4
GNPTG	AC027288.1
DLG4	PAX9
LOC100134259	IRX2
LOC731314	BRIP1
HOXA3	AC073343.2
KIAA0232	AL645933.1
LOC728244	AL135905.1
C11ORF21	CT45A11P
ZHX1	SBSPON
TMEM4	LOXL2
REST	CD69
IL24	FST
SIM2	GRIK5
HS.542197	AC023825.2
HS.551138	AP001048.1
LOC646096	AC004837.2
C17ORF53	PRRX2-AS1
FRMD3	AP001122.1
ARHGDIB	FOSL1
GCET2	C2orf27A
LOC653715	CYP2S1
LSM3	MIR641
HS.304046	IGFBPL1
FLJ31401	JSRP1
LOC646802	LINC00968
C10ORF40	NTN1
RNF185	LINC00320
PARP1	TUBB2B
CBS	PLA2G2D
HS.550126	AL591806.1
LOC100133211	LGSN
RUFY1	IGLV2-28
POLR2K	TRAV23DV6
LOC25845	AC035139.1
TAS2R39	MTCYBP18
WDR54	FAM153B
SCXB	AC046195.1
ZSCAN1	HR
CSAD	TMEM150B
HS.370110	DNAJC27-AS1
SLC10A7	VWA2
LIMS1	CHRNA7
CYP4F12	HCG22
IQSEC1	MYBPC2
CCDC55	FGFR3
CDK4	LINC00632
FANCG	ADAM11
BLR1	RMDN2-AS1
LOC645580	C21orf62
KIAA0406	PLN
TMEM138	AC011611.5
LOC648742	IMPDH1P10
DNM2	AL583808.1
HS.543561	AGTR1
LOC644563	ERICH2
OR9A4	GRIN2C
GLTSCR2	TMEM132D
MIR1289-1	GNAT2
PHC2	LINC02705
HS.552750	LINC01767
UBR4	LINC00322
LOC390530	NLRP6
LOC729608	RND2
UQCC	SLC24A5
LOC652330	AC019171.1
MIR1252	THRB-AS1
CYP39A1	AL021408.1
USP47	RBFOX1
UNC13A	AC079174.1
HS.545011	RAB26
LOC641751	CDIPTOSP
FLJ20699	HMGN2P19
LOC440366	AL354794.2
MRPS22	LINC02418
NODAL	AC133785.1
SAMD4A	TEPP
C11ORF84	AP004608.1
FAM90A5	PGM5-AS1
SCN10A	AC025857.2
HSF4	ZFP69B
CAB39	GCSAM
LOC648795	HRC
LOC284232	SLC29A4
CCDC5	MYBL2
PPBP	GNG8
CDX4	SIGLEC7
LOC100128126	FAM182A
SNORD98	MIR4701
HS.269011	C5AR2
LOC100133430	C22orf31
LOC650410	PDZRN3-AS1
ITGA2B	AL033379.1
LOC100133836	TMCO1-AS1
FLJ37786	TMEFF2
DNPEP	GSTM1
PRKACB	AC006058.1
ACIN1	KRT23
FKSG83	SH2D6
PRDX1	AFDN-DT
LOC100133952	LAMB3
LRP10	AL590666.2
LOC389465	SYT5
SLC17A9	MIR221
LOC283481	AC018647.1
CSTF2	LNCOG
LOC728649	FA2H
RAVER1	AC124276.2
LOC100131463	PABPN1L
LOC652608	PLSCR2
HBBP1	LINC02446
LOC100133536	PPM1K-DT
TBC1D10B	PIRT
PXK	KIAA0087
SULT6B1	EPHX2
CDH20	TTLL6
HS.302412	AVPR1A
PRKD2	AC021733.2
LRP11	AC022101.1
POM121L4P	DPPA5P4
HS.189987	SLC12A8
MAP2K2	C4orf50
LOC649120	ANOS2P
PCDHB17	HLF
LOC441362	AL162724.1
TC2N	AC092542.1
HELZ	LINC02192
ZNF582	AC009119.1
LOC729047	AIF1L
NANS	AL132642.1
GGA3	SHISA9
LOC641908	STC1
SLC35F3	AC138969.3
LOC648609	AC004596.1
LOC441178	TREML3P
HIST1H3J	AC067930.3
HS.282153	PCLAF
C1ORF27	AC139453.2
EIF4EBP2	NOTUM
LOC652742	AC008738.4
D21S2056E	KCNH5
HS.496187	AC090241.2
OR8I2	AL161937.1
C17ORF87	AC011773.4
G6PC3	ARHGAP23P1
LOC645995	AL512274.1
DPP9	AIM2
KIAA0367	KRT9
NME2	MAG
HLA-DRB4	FHL5
LOC100131509	GPRACR
C11ORF10	NECAB2
ZNF570	FGF22
HNRNPF	CFAP57
CCDC59	AC010524.1
EXT1	AP000253.1
SYK	LRP4-AS1
LOC652369	CXCL13
RNF113A	AC103740.2
LOC642147	MAP2K6
HS.582355	WDR17
RBM17	AC099066.2
HS.538602	SLC30A10
ARID2	SLC11A1
VAMP4	LINC00940
LOC100132449	LINC01738
HS.122288	GPR22
LOC100128425	CXCR1
LOC648879	MEFV
SPHK1	KRT80
FAM87A	FCGR3A
OPTN	CSTA
DTWD1	CDHR2
TMEM26	ADAMTS2
MIR577	AC020978.1
ACTR10	AC084855.1
TCF12	AL162411.1
LOC652435	ERBB3
PIGY	PLK5
LOC285943	AC017074.1
NTNG2	AL589993.1
NOMO1	CEACAM3
FBXL7	AC092675.1
ASAH2C	AC120498.3
LOC441481	MIR27A
TNFRSF1A	RPL29P19
LOC653362	FHOD3
RDH10	PCDH9
MAP6D1	AC135178.2
HS.545008	AC104590.1
MBOAT7	AC090971.3
LOC100130691	IGKV1D-17
TSPAN12	SNORD72
CSTB	AC006369.1
TAS2R8	AC121338.1
LOC644787	AC097467.3
MOGAT3	RPL22P18
ALG10B	SH2D1A
LOC100130884	CALHM4
CTXN2	STK19B
LOC151121	MYL7
PCGF6	PWRN1
[truncated: 1,080 more rows]
