# Supplementary material for: Intracranial Aneurysms Induced by RUNX1 Through Regulation of NFKB1 in Patients With Hypertension-An Integrated Analysis Based on Multiple Datasets and Algorithms
Source: Front Neurol. 2022 May 17;13:877801. doi: 10.3389/fneur.2022.877801 (PMC9152011; doi:10.3389/fneur.2022.877801)
Supplement: Supplementary file 1 [file Data_Sheet_1.ZIP › 6_svm/6_svm.R]

setwd(dirname(rstudioapi::getActiveDocumentContext()$path))
dir.create("./data")
file.copy("../4_intersect/ia_mo.genes.txt", "./data/ia_mo.genes.txt")
file.copy("../2_IAdiff/out/diffExp.txt", "./data/ia.diffExp.txt")
file.copy("../2_IAdiff/data/GSE122897_cli.txt", "./data/GSE122897_cli.txt")
input.deg.file <- "./data/ia_mo.genes.txt"
input.exp.file <- "./data/ia.diffExp.txt"
input.cli.file <- "./data/GSE122897_cli.txt"

library(class)
library(kknn)
library(e1071)
library(kernlab)
library(caret)
library(MASS)
library(reshape2)
library(ggplot2)
library(pROC)

# 1. 读取文件和分组 --------------------------------------------------------------
deg <- read.table(input.deg.file, header = TRUE)
deg <- deg[, 1]

data <- read.table(input.exp.file, sep = "\t", header = T, row.names = 1, check.names = F)
data <- data[deg, ]
train <- as.data.frame(t(data))

cli <- read.table(input.cli.file, header = TRUE, sep = "\t", row.names = 1)
train <- train[rownames(cli), ]

train$outcome <- cli$Group
train$outcome <- factor(train$outcome, labels = c("NC", "IA"))
write.csv(train, "./svmdata.csv")

# 2. 构建模型，设置超参数 -----------------------------------------------------------
rfeCNTL <- rfeControl(functions = lrFuncs, method = "cv", number = 10)
set.seed(2022) # 设置随机种子
outcome <- "outcome"
svm.features <- rfe(train[, 1:(ncol(train) - 1)], train[, outcome],
    sizes = c(1:(ncol(train) - 1)),
    rfeControl = rfeCNTL,
    method = "svmLinear"
)

saveRDS(svm.features, "./svm.features.rds")
tab <- svm.features$results
write.table(tab, "./svm-rfe.xls", sep = "\t", quote = F, row.names = F)

# 3. 超参数选择 SVM-RFE
# tab <- read.table("svm-rfe.xls", header = T, sep = "\t")
# v <- tab$Accuracy
svm.features <- readRDS("./svm.features.rds")
v <- svm.features$results$Accuracy

pdf("svm-rfe.pdf", 5, 5)
plot(v, type = "o", col = "#00B2EE", xlab = "Genes", ylab = "Accuracy")
# 标注交叉验证误差最小的点
wmax <- which.max(v)
wmax.x <- wmax
wmax.y <- v[wmax]
points(wmax.x, wmax.y, col = "#EE3B3B", pch = 16)
text(wmax.x, wmax.y, paste0("N=", wmax.x), pos = 2, col = "#EE3B3B", cex = 0.8)
dev.off()

# 4. 超参数选择结果 --------------------------------------------------------------
# 打印公式中的变量
fea <- svm.features[["fit"]][["coefficients"]]
fea.name <- names(fea)[-1]
fea.var <- paste0(fea.name, collapse = "+")
print(fea.var)
write.table(fea.name, "svm.fea.txt", row.names = F, col.names = T, quote = F)

# 最佳超参数选择下的模型准确性。
svm.n <- svm(outcome ~ RPS4Y1 + SLA + LILRB3 + CLEC10A + DDX3Y + RUNX1 + PLAC8,
    data = train,
    probability = TRUE,
    kernel = "linear"
)

# 5. 计算 Train sets 的 AUC 和 ROC 曲线
svm.n.prob <- predict(svm.n, newdata = train, probability = TRUE)
probe <- attributes(svm.n.prob)$probabilities[, 1] # 得到预测概率值

library(ROCR)
pred <- prediction(probe, train$outcome)
AUC <- performance(pred, "auc")@y.values # AUC值
perf <- performance(pred, "tpr", "fpr")

pdf("svm.ROC.pdf", 5, 5)
aucText <- c(paste0("AUC=", sprintf("%0.3f", AUC)))
plot(perf, col = "#EE3B3B", xlab = "False positive rate", ylab = "True positive rate", lty = 1, lwd = 3)
abline(0, 1, lty = 2, lwd = 3)
legend("bottomright", aucText, lwd = 2, bty = "n", col = c("#EE3B3B", "red", "green"))
dev.off()
