# Supplementary material for: Intracranial Aneurysms Induced by RUNX1 Through Regulation of NFKB1 in Patients With Hypertension-An Integrated Analysis Based on Multiple Datasets and Algorithms
Source: Front Neurol. 2022 May 17;13:877801. doi: 10.3389/fneur.2022.877801 (PMC9152011; doi:10.3389/fneur.2022.877801)
Supplement: Supplementary file 1 [file Data_Sheet_1.ZIP › 6_svm/heatmap.xlsx]

## Sheet: Sheet1
id	CO1	CO2	CO3	CO4	CO5	CO6	CO7	CO8	CO9	CO10	CO11	CO12	CO13	CO14	CO15	CO16	IA1	IA2	IA3	IA4	IA5	IA6	IA7	IA8	IA9	IA10	IA11	IA12	IA13	IA14	IA15	IA16	IA17	IA18	IA19	IA20	IA21	IA22	IA23	IA24	IA25	IA26	IA27	IA28	IA29	IA30	IA31	IA32	IA33
RPS4Y1	1.14593	9.96108	9.87363	9.76953	10.4904	1.3023	9.85865	1.31127	1.41423	0.854145	1.86852	0.64242	2.53154	10.136	10.0921	10.5025	0.00683769	9.8237	1.42796	0.00147758	0.955064	1.35221	8.41656	9.92658	1.99177	1.34213	1.93993	10.371	9.75039	1.98405	1.61481	1.88151	0.75857	10.3671	1.63193	0.546735	9.71208	9.20956	1.47104	0.949027	1.00047	9.85386	1.55633	0.00783181	0.669757	9.51754	0.581647	10.0933	0.802472
SLA	7.48741	5.97164	6.18529	6.2811	7.55094	11.2374	5.75121	5.81476	6.05565	4.70061	7.03774	7.57026	3.71547	7.45654	5.63183	10.8835	11.1502	5.62242	5.40305	8.75511	6.66276	6.22172	8.65103	9.08421	7.46388	8.99589	9.18448	5.58248	6.14393	8.11317	9.66617	11.2429	10.2424	10.6801	8.05308	10.1762	10.3346	6.67231	11.2209	7.14162	6.64489	6.03425	8.67235	8.36211	8.68201	8.71189	7.37743	11.2666	8.67873
LILRB3	3.00851	4.37773	2.21062	1.8002	3.61031	7.58765	3.4181	0.029876	0.779965	1.9862	4.22649	4.39482	1.3297	3.72014	2.15299	7.55956	6.76311	3.45148	2.18796	4.34796	4.01699	3.40813	4.8013	5.51376	5.39878	6.70212	6.48459	3.19352	4.53726	5.85966	4.88612	8.06555	6.75632	7.72655	4.68389	6.34459	5.89086	4.06985	7.88052	4.55011	4.10412	4.04953	5.01773	4.85968	4.5906	5.88895	2.19972	6.77331	5.48393
CLEC10A	5.3217	5.26478	5.00261	3.67976	4.24834	8.36926	3.16032	0.0388178	2.38948	4.70578	3.28511	4.57239	0	6.06533	3.44567	8.35228	6.51483	4.40577	4.69894	8.07497	3.01097	4.44808	5.03619	7.14287	6.01476	5.29654	7.09939	5.00208	6.48739	7.44776	6.60606	6.52104	8.63435	8.76628	5.70488	6.52549	4.53657	4.42153	8.44055	5.98031	5.74072	2.85351	5.20783	6.84976	4.87787	5.59892	2.3523	5.68411	5.61904
DDX3Y	1.5458	9.69021	9.9926	10.0105	9.34257	2.13323	10.0832	0.0487796	0.0183303	0	0.00282547	0	3.02726	9.65241	10.3345	9.47557	2.0786	9.77762	0	1.21503	0	0	7.87105	10.3178	0	0.00451194	0	9.79592	9.10472	0	0.256805	0	0.00133244	9.2621	2.32824e-05	1.56628	10.602	8.60695	0	1.58134	1.00127	10.0407	3.94914	0.445746	0.669233	9.12866	0.0333874	10.3266	2.12969
RUNX1	9.34749	7.30488	6.59992	7.53856	9.54396	10.3897	6.91422	6.74099	5.24824	6.70661	5.66347	10.2317	8.80006	7.88165	6.75877	9.81168	10.0149	6.27483	9.53959	10.1253	9.80304	9.19282	9.81637	11.4855	9.89323	9.42986	10.6729	9.19947	8.74684	9.23669	9.74969	9.86092	10.821	9.58491	9.47019	9.46253	9.76626	9.09853	10.4622	9.71317	8.85626	6.36143	9.56864	10.4741	10.6024	10.0048	7.75081	10.4804	9.43772
PLAC8	2.47264	2.5511	1.63572	2.24589	3.47646	3.97475	1.92386	0.603212	0.777987	1.53793	3.41554	4.39653	3.04825	3.97895	1.5626	7.67672	5.93282	0	2.19333	4.15888	2.1458	2.57138	2.91025	4.88783	3.65312	5.49544	3.58653	3.42935	3.59907	5.47909	4.17094	6.23592	4.45725	7.68557	3.27712	3.84388	4.27141	5.54577	4.05243	3.18346	2.49562	2.85277	2.55883	5.22008	2.5448	5.06564	2.32813	6.06375	4.35111
[truncated: 11 more columns]
