# Supplementary material for: Intracranial Aneurysms Induced by RUNX1 Through Regulation of NFKB1 in Patients With Hypertension-An Integrated Analysis Based on Multiple Datasets and Algorithms
Source: Front Neurol. 2022 May 17;13:877801. doi: 10.3389/fneur.2022.877801 (PMC9152011; doi:10.3389/fneur.2022.877801)
Supplement: Supplementary file 1 [file Data_Sheet_1.ZIP › 6_svm/plot2/ROC曲线 copy.xlsx]

## Sheet: Sheet1
outcome	RPS4Y1	CLEC10A	DDX3Y
CO	1.14593	5.3217	1.5458
CO	9.96108	5.26478	9.69021
CO	9.87363	5.00261	9.9926
CO	9.76953	3.67976	10.0105
CO	10.4904	4.24834	9.34257
CO	1.3023	8.36926	2.13323
CO	9.85865	3.16032	10.0832
CO	1.31127	0.0388178	0.0487796
CO	1.41423	2.38948	0.0183303
CO	0.854145	4.70578	0
CO	1.86852	3.28511	0.00282547
CO	0.64242	4.57239	0
CO	2.53154	0	3.02726
CO	10.136	6.06533	9.65241
CO	10.0921	3.44567	10.3345
CO	10.5025	8.35228	9.47557
IA	0.00683769	6.51483	2.0786
IA	9.8237	4.40577	9.77762
IA	1.42796	4.69894	0
IA	0.00147758	8.07497	1.21503
IA	0.955064	3.01097	0
IA	1.35221	4.44808	0
IA	8.41656	5.03619	7.87105
IA	9.92658	7.14287	10.3178
IA	1.99177	6.01476	0
IA	1.34213	5.29654	0.00451194
IA	1.93993	7.09939	0
IA	10.371	5.00208	9.79592
IA	9.75039	6.48739	9.10472
IA	1.98405	7.44776	0
IA	1.61481	6.60606	0.256805
IA	1.88151	6.52104	0
IA	0.75857	8.63435	0.00133244
IA	10.3671	8.76628	9.2621
IA	1.63193	5.70488	2.32824e-05
IA	0.546735	6.52549	1.56628
IA	9.71208	4.53657	10.602
IA	9.20956	4.42153	8.60695
IA	1.47104	8.44055	0
IA	0.949027	5.98031	1.58134
IA	1.00047	5.74072	1.00127
IA	9.85386	2.85351	10.0407
IA	1.55633	5.20783	3.94914
IA	0.00783181	6.84976	0.445746
IA	0.669757	4.87787	0.669233
IA	9.51754	5.59892	9.12866
IA	0.581647	2.3523	0.0333874
IA	10.0933	5.68411	10.3266
IA	0.802472	5.61904	2.12969
IA	1.68267	5.02965	1.68307
IA	0.772258	6.2836	1.34931
IA	9.87975	3.72766	10.8921
IA	0.843458	5.93366	1.20678
IA	2.27358	7.19761	0
IA	1.52333	6.50514	0.000862661
IA	10.34	5.78042	10.3438
IA	9.63247	4.10049	10.3215
IA	0.978079	4.77613	0.00292639
IA	1.60538	6.40908	4.27404
IA	2.61115	5.96378	0.01857
