# Supplementary material for: Intracranial Aneurysms Induced by RUNX1 Through Regulation of NFKB1 in Patients With Hypertension-An Integrated Analysis Based on Multiple Datasets and Algorithms
Source: Front Neurol. 2022 May 17;13:877801. doi: 10.3389/fneur.2022.877801 (PMC9152011; doi:10.3389/fneur.2022.877801)
Supplement: Supplementary file 1 [file Data_Sheet_1.ZIP › 6_svm/plot2/ROC曲线.xlsx]

## Sheet: Sheet1
outcome	RUNX1	LILRB3	PLAC8	SLA
CO	9.34749	3.00851	2.47264	7.48741
CO	7.30488	4.37773	2.5511	5.97164
CO	6.59992	2.21062	1.63572	6.18529
CO	7.53856	1.8002	2.24589	6.2811
CO	9.54396	3.61031	3.47646	7.55094
CO	10.3897	7.58765	3.97475	11.2374
CO	6.91422	3.4181	1.92386	5.75121
CO	6.74099	0.029876	0.603212	5.81476
CO	5.24824	0.779965	0.777987	6.05565
CO	6.70661	1.9862	1.53793	4.70061
CO	5.66347	4.22649	3.41554	7.03774
CO	10.2317	4.39482	4.39653	7.57026
CO	8.80006	1.3297	3.04825	3.71547
CO	7.88165	3.72014	3.97895	7.45654
CO	6.75877	2.15299	1.5626	5.63183
CO	9.81168	7.55956	7.67672	10.8835
IA	10.0149	6.76311	5.93282	11.1502
IA	6.27483	3.45148	0	5.62242
IA	9.53959	2.18796	2.19333	5.40305
IA	10.1253	4.34796	4.15888	8.75511
IA	9.80304	4.01699	2.1458	6.66276
IA	9.19282	3.40813	2.57138	6.22172
IA	9.81637	4.8013	2.91025	8.65103
IA	11.4855	5.51376	4.88783	9.08421
IA	9.89323	5.39878	3.65312	7.46388
IA	9.42986	6.70212	5.49544	8.99589
IA	10.6729	6.48459	3.58653	9.18448
IA	9.19947	3.19352	3.42935	5.58248
IA	8.74684	4.53726	3.59907	6.14393
IA	9.23669	5.85966	5.47909	8.11317
IA	9.74969	4.88612	4.17094	9.66617
IA	9.86092	8.06555	6.23592	11.2429
IA	10.821	6.75632	4.45725	10.2424
IA	9.58491	7.72655	7.68557	10.6801
IA	9.47019	4.68389	3.27712	8.05308
IA	9.46253	6.34459	3.84388	10.1762
IA	9.76626	5.89086	4.27141	10.3346
IA	9.09853	4.06985	5.54577	6.67231
IA	10.4622	7.88052	4.05243	11.2209
IA	9.71317	4.55011	3.18346	7.14162
IA	8.85626	4.10412	2.49562	6.64489
IA	6.36143	4.04953	2.85277	6.03425
IA	9.56864	5.01773	2.55883	8.67235
IA	10.4741	4.85968	5.22008	8.36211
IA	10.6024	4.5906	2.5448	8.68201
IA	10.0048	5.88895	5.06564	8.71189
IA	7.75081	2.19972	2.32813	7.37743
IA	10.4804	6.77331	6.06375	11.2666
IA	9.43772	5.48393	4.35111	8.67873
IA	10.4646	4.34749	2.80792	6.11775
IA	10.429	5.29222	5.71606	8.89193
IA	10.5377	5.72908	4.2389	10.1647
IA	9.3639	3.81432	3.60397	7.08377
IA	9.91464	6.94432	4.2584	10.3854
IA	10.7055	5.53472	3.89022	9.20341
IA	11.231	4.02174	4.47124	8.49479
IA	9.25581	3.33115	3.07888	5.70654
IA	9.97246	5.48513	3.20542	9.30617
IA	10.4563	9.44386	8.24125	12.4292
IA	10.635	7.588	5.69225	10.2925
