# Supplementary material for: Intracranial Aneurysms Induced by RUNX1 Through Regulation of NFKB1 in Patients With Hypertension-An Integrated Analysis Based on Multiple Datasets and Algorithms
Source: Front Neurol. 2022 May 17;13:877801. doi: 10.3389/fneur.2022.877801 (PMC9152011; doi:10.3389/fneur.2022.877801)
Supplement: Supplementary file 1 [file Data_Sheet_1.ZIP › 6_svm/plot/复杂热图.xlsx]

## Sheet: 热图
id	CO1	CO2	CO3	CO4	CO5	CO6	CO7	CO8	CO9	CO10	CO11	CO12	CO13	CO14	CO15	CO16	IA1	IA2	IA3	IA4	IA5	IA6	IA7	IA8	IA9	IA10	IA11	IA12	IA13	IA14	IA15	IA16	IA17	IA18	IA19	IA20	IA21	IA22	IA23	IA24	IA25	IA26	IA27	IA28	IA29	IA30	IA31	IA32	IA33
RPS4Y1	1.14593	9.96108	9.87363	9.76953	10.4904	1.3023	9.85865	1.31127	1.41423	0.854145	1.86852	0.64242	2.53154	10.136	10.0921	10.5025	0.00683769	9.8237	1.42796	0.00147758	0.955064	1.35221	8.41656	9.92658	1.99177	1.34213	1.93993	10.371	9.75039	1.98405	1.61481	1.88151	0.75857	10.3671	1.63193	0.546735	9.71208	9.20956	1.47104	0.949027	1.00047	9.85386	1.55633	0.00783181	0.669757	9.51754	0.581647	10.0933	0.802472
SLA	7.48741	5.97164	6.18529	6.2811	7.55094	11.2374	5.75121	5.81476	6.05565	4.70061	7.03774	7.57026	3.71547	7.45654	5.63183	10.8835	11.1502	5.62242	5.40305	8.75511	6.66276	6.22172	8.65103	9.08421	7.46388	8.99589	9.18448	5.58248	6.14393	8.11317	9.66617	11.2429	10.2424	10.6801	8.05308	10.1762	10.3346	6.67231	11.2209	7.14162	6.64489	6.03425	8.67235	8.36211	8.68201	8.71189	7.37743	11.2666	8.67873
LILRB3	3.00851	4.37773	2.21062	1.8002	3.61031	7.58765	3.4181	0.029876	0.779965	1.9862	4.22649	4.39482	1.3297	3.72014	2.15299	7.55956	6.76311	3.45148	2.18796	4.34796	4.01699	3.40813	4.8013	5.51376	5.39878	6.70212	6.48459	3.19352	4.53726	5.85966	4.88612	8.06555	6.75632	7.72655	4.68389	6.34459	5.89086	4.06985	7.88052	4.55011	4.10412	4.04953	5.01773	4.85968	4.5906	5.88895	2.19972	6.77331	5.48393
CLEC10A	5.3217	5.26478	5.00261	3.67976	4.24834	8.36926	3.16032	0.0388178	2.38948	4.70578	3.28511	4.57239	0	6.06533	3.44567	8.35228	6.51483	4.40577	4.69894	8.07497	3.01097	4.44808	5.03619	7.14287	6.01476	5.29654	7.09939	5.00208	6.48739	7.44776	6.60606	6.52104	8.63435	8.76628	5.70488	6.52549	4.53657	4.42153	8.44055	5.98031	5.74072	2.85351	5.20783	6.84976	4.87787	5.59892	2.3523	5.68411	5.61904
DDX3Y	1.5458	9.69021	9.9926	10.0105	9.34257	2.13323	10.0832	0.0487796	0.0183303	0	0.00282547	0	3.02726	9.65241	10.3345	9.47557	2.0786	9.77762	0	1.21503	0	0	7.87105	10.3178	0	0.00451194	0	9.79592	9.10472	0	0.256805	0	0.00133244	9.2621	2.32824e-05	1.56628	10.602	8.60695	0	1.58134	1.00127	10.0407	3.94914	0.445746	0.669233	9.12866	0.0333874	10.3266	2.12969
RUNX1	9.34749	7.30488	6.59992	7.53856	9.54396	10.3897	6.91422	6.74099	5.24824	6.70661	5.66347	10.2317	8.80006	7.88165	6.75877	9.81168	10.0149	6.27483	9.53959	10.1253	9.80304	9.19282	9.81637	11.4855	9.89323	9.42986	10.6729	9.19947	8.74684	9.23669	9.74969	9.86092	10.821	9.58491	9.47019	9.46253	9.76626	9.09853	10.4622	9.71317	8.85626	6.36143	9.56864	10.4741	10.6024	10.0048	7.75081	10.4804	9.43772
PLAC8	2.47264	2.5511	1.63572	2.24589	3.47646	3.97475	1.92386	0.603212	0.777987	1.53793	3.41554	4.39653	3.04825	3.97895	1.5626	7.67672	5.93282	0	2.19333	4.15888	2.1458	2.57138	2.91025	4.88783	3.65312	5.49544	3.58653	3.42935	3.59907	5.47909	4.17094	6.23592	4.45725	7.68557	3.27712	3.84388	4.27141	5.54577	4.05243	3.18346	2.49562	2.85277	2.55883	5.22008	2.5448	5.06564	2.32813	6.06375	4.35111
[truncated: 11 more columns]

## Sheet: 上注释
id	group
CO1	CO
CO2	CO
CO3	CO
CO4	CO
CO5	CO
CO6	CO
CO7	CO
CO8	CO
CO9	CO
CO10	CO
CO11	CO
CO12	CO
CO13	CO
CO14	CO
CO15	CO
CO16	CO
IA1	IA
IA2	IA
IA3	IA
IA4	IA
IA5	IA
IA6	IA
IA7	IA
IA8	IA
IA9	IA
IA10	IA
IA11	IA
IA12	IA
IA13	IA
IA14	IA
IA15	IA
IA16	IA
IA17	IA
IA18	IA
IA19	IA
IA20	IA
IA21	IA
IA22	IA
IA23	IA
IA24	IA
IA25	IA
IA26	IA
IA27	IA
IA28	IA
IA29	IA
IA30	IA
IA31	IA
IA32	IA
IA33	IA
IA34	IA
IA35	IA
IA36	IA
IA37	IA
IA38	IA
IA39	IA
IA40	IA
IA41	IA
IA42	IA
IA43	IA
IA44	IA

## Sheet: 颜色_上注释
group	colour
CO	#00B2EE
IA	#EE3B3B
