# Supplementary material for: Intracranial Aneurysms Induced by RUNX1 Through Regulation of NFKB1 in Patients With Hypertension-An Integrated Analysis Based on Multiple Datasets and Algorithms
Source: Front Neurol. 2022 May 17;13:877801. doi: 10.3389/fneur.2022.877801 (PMC9152011; doi:10.3389/fneur.2022.877801)
Supplement: Supplementary file 1 [file Data_Sheet_1.ZIP › 6_svm/svm-rfe.xls]

Variables	Accuracy	Kappa	AccuracySD	KappaSD
1	0.790952380952381	0.267142857142857	0.123777977258966	0.440060292715089
2	0.825238095238095	0.431708074534161	0.136730162415558	0.477172685156469
3	0.825238095238095	0.431708074534161	0.136730162415558	0.477172685156469
4	0.845238095238095	0.531708074534161	0.146879012089855	0.481413173672238
5	0.845238095238095	0.56700219218122	0.161581532313511	0.482980535952046
6	0.845238095238095	0.56700219218122	0.161581532313511	0.482980535952046
7	0.876190476190476	0.610531603945926	0.12284934965644	0.407089251255881
8	0.859523809523809	0.590531603945926	0.139488501590954	0.443685019401406
9	0.864285714285714	0.56996336996337	0.126512019212765	0.439116585021515
10	0.858571428571429	0.538396386222473	0.109029249163201	0.413092288013032
11	0.858571428571429	0.573690503869532	0.128150398225607	0.414285190748404
12	0.833333333333333	0.504767291531997	0.161873635352152	0.484138582033195
13	0.796666666666667	0.439312746077452	0.157583956834924	0.479000749015815
14	0.796666666666667	0.479568636231922	0.171370507509435	0.45997276114611
15	0.711428571428571	0.296111798951555	0.167205478252574	0.390907340520743
16	0.658095238095238	0.158779685787358	0.149826472231395	0.363538703457908
17	0.658095238095238	0.185446352454025	0.186530562626211	0.39187502747878
18	0.666666666666667	0.219031786627695	0.168598030962238	0.31149918577579
19	0.620476190476191	0.0674881676808654	0.159916991569038	0.321449366349898
20	0.622857142857143	0.186840865281645	0.250349214400444	0.508144133936757
21	0.677142857142857	0.303067573356179	0.166429158055449	0.303787699248856
22	0.688095238095238	0.364708055636048	0.192479544122272	0.290620013579496
23	0.665714285714286	0.222651405389742	0.137148735911625	0.191040244370874
24	0.620476190476191	0.150468502086149	0.173518274498054	0.19442119384883
25	0.639523809523809	0.217278846913735	0.232018213722798	0.353031996773451
26	0.526666666666667	-0.00887553960576275	0.230363346374777	0.30053061949846
27	0.51	-0.0355422062724294	0.210919473826874	0.239578032434465
28	0.526666666666667	-0.00887553960576275	0.230363346374777	0.30053061949846
29	0.526666666666667	-0.00887553960576275	0.230363346374777	0.30053061949846
30	0.555238095238095	0.0205097677405641	0.214317457966251	0.29329628159328
31	0.536190476190476	0.00939653314906857	0.200141043741085	0.350335855431938
32	0.516190476190476	-0.0156034668509315	0.179809815262969	0.35987114530151
33	0.521904761904762	0.000509767740564022	0.190901641255157	0.301553070004864
34	0.495714285714286	-0.0497243459718105	0.244583036365985	0.353525508627278
35	0.473333333333333	-0.0538755396057629	0.178417217363547	0.313958577179285
36	0.473333333333333	-0.0538755396057629	0.178417217363547	0.313958577179285
37	0.493333333333333	-0.0370688169166873	0.18048114636297	0.328330199997479
38	0.521904761904762	-0.0202772127187862	0.165995625680389	0.371563518643876
39	0.459047619047619	-0.0947243459718106	0.199573745818823	0.359369920196284
40	0.493333333333333	-0.0370688169166873	0.18048114636297	0.328330199997479
41	0.462380952380952	-0.104584289949402	0.17567420428709	0.320765804875972
42	0.462380952380952	-0.0742958284109401	0.17567420428709	0.278718172113582
43	0.490952380952381	-0.0305458284109401	0.136884861677663	0.271414269267193
44	0.485238095238095	-0.0343552036199096	0.118537531543725	0.248515186271635
45	0.468571428571429	-0.0429266321913382	0.100545250721657	0.256221838772273
46	0.454285714285714	-0.0559239796714443	0.115844745409762	0.261382593532633
47	0.485238095238095	-0.0343552036199096	0.118537531543725	0.248515186271635
48	0.468571428571429	-0.0543552036199096	0.127601672986108	0.253442103583763
49	0.437619047619048	-0.0759239796714443	0.120435298495536	0.26426378865487
50	0.48047619047619	-0.00908047834518432	0.135664615434823	0.308319760842486
51	0.454285714285714	-0.0673525511000158	0.139974442471565	0.258019452837164
52	0.454285714285714	-0.0673525511000158	0.139974442471565	0.258019452837164
53	0.454285714285714	-0.0673525511000158	0.139974442471565	0.258019452837164
54	0.454285714285714	-0.0673525511000158	0.139974442471565	0.258019452837164
55	0.454285714285714	-0.0673525511000158	0.139974442471565	0.258019452837164
56	0.454285714285714	-0.0673525511000158	0.139974442471565	0.258019452837164
57	0.454285714285714	-0.0673525511000158	0.139974442471565	0.258019452837164
