# Supplementary material for: Intracranial Aneurysms Induced by RUNX1 Through Regulation of NFKB1 in Patients With Hypertension-An Integrated Analysis Based on Multiple Datasets and Algorithms
Source: Front Neurol. 2022 May 17;13:877801. doi: 10.3389/fneur.2022.877801 (PMC9152011; doi:10.3389/fneur.2022.877801)
Supplement: Supplementary file 1 [file Data_Sheet_1.ZIP › 6_svm/svmdata.csv]

	PNCK	MMP1	IDO1	KRT18	EREG	TNFAIP6	LIPN	IFI30	ST14	C15orf48	LINC01116	LILRB3	TPSAB1	LAD1	MS4A14	FPR2	IFITM10	IL10	AQP9	S100A12	TREM1	APOBEC3A	CCL20	KCNJ15	MMP19	G0S2	RPS4Y1	DUSP4	INHBA	IL6	CD70	DDX3Y	SLC16A10	IL1R2	FCGR3A	CSTA	KCNE1	CXCR4	MMP10	SERPINE1	IL24	BCL2A1	PLAC8	CLEC10A	RHOH	TNFSF15	ARL4C	CCR7	LAMP3
CO1	5.44383437964775	0.00213604000009504	1.53343140081283	5.25546607420683	3.31958987418256	4.84220973252309	1.13272083740476	2.47342752889237	3.67729217547755	3.21693316396867	0.522809254689938	3.00851306002341	0.5232358251917	0.52191247803848	3.321816354045	4.0099212039955	3.88784759267522	3.67254836891543	2.88600242333744	1.13815771910057	6.9676387967468	2.27223754187222	7.01796121698565	3.74282675157331	10.5324882643612	5.89211046211922	1.14592629764654	6.99447265915296	9.0077778535031	10.042407058485	2.05673937366335	1.5457982325684	6.79642187679568	3.41953295951204	7.16189244606646	4.27714675546886	2.47164376237057	7.25840131714398	3.57749408365727	12.7841649982297	3.12392714961948	5.92573715852683	2.47263611175496	5.32170095302041	4.47890808471315	4.06132335978605	7.49578514475242	4.80932407424587	1.82592069862448
CO2	7.03266719067242	1.07604615804857	0	2.55056965697075	1.79650072682356	4.10174718953702	1.07600719386478	3.88715749293317	3.60704077027848	1.07581471483687	1.07608541324954	4.37773266841781	0	0	2.84389490746625	2.84388744951028	4.3772028208034	4.19904735289005	3.26605457577978	1.07560698018294	5.88785676899379	2.84376001133842	1.07567805671994	1.79624573495767	5.44870271946928	5.01641745029404	9.96108283068347	4.28183760776085	8.27535637386193	7.14095812752443	0	9.6902133571252	0	2.84399499452546	6.47698259636125	2.84394025615382	1.79661617857061	7.68016380787302	1.79703551561153	9.46244751814248	0	4.68970225756728	2.55109977192757	5.26477812733481	3.26645021241399	1.07592668487744	6.91037173872771	5.72416484220735	3.09583745139603
CO3	7.44806639673844	0.00325771651752471	0.00434520767589519	3.5289119710664	1.63668618739753	0.0128369426630131	0.00369927483161436	1.26634829253783	2.21572212120001	0.00605762424354506	0.00282673523841998	2.21061747733258	0.00326265050306818	0.00194939034021568	2.41914274279702	1.96973300297456	3.7035020690485	3.44372360953443	3.2483991759069	2.20859437358613	4.51717511281853	2.42176213630745	1.2641002700011	1.9720602026267	4.94642851610592	3.53112189480365	9.87362533557259	3.01864378938076	6.11121429559156	4.2563617242691	0.00241728281630349	9.99260377107678	2.58397199614891	0.624765326913968	7.14098990531478	2.73669746232524	0.622156680608362	6.75957554021584	0.00339555558435511	8.97570705744949	1.26129556999226	3.92365593031149	1.63572480575039	5.00260783654869	2.73812075210673	1.25878926425371	6.43576664958645	2.89133277641631	0.00667540394092736
CO4	8.48505971130432	0	0	2.87064649392654	1.10607803389595	1.79718783141373	0	0	1.79688973089679	0	1.11327473557035	1.80019720091839	0	0	3.95278585981101	1.79900050947383	3.34392178868087	2.59703153691225	3.52242056858675	1.10650355941515	4.81630051063157	3.34738690214529	1.1075077215212	1.79744085412534	6.4242253920627	2.86921939419172	9.76953087782179	4.52967367457016	6.92425156298075	3.11926263326178	0	10.0105335990622	2.87648397895198	1.10545860405712	5.12385694321914	2.87598581343213	2.24689458999484	6.51475956013811	0	9.55583631724334	0	5.70780884913473	2.24588659467344	3.67976241787272	3.52810404749842	1.80673774871466	5.8699761903441	4.08188741178412	1.80411314462815
CO5	4.52022915227554	2.74064826724736	2.74186400519068	3.90902823398393	2.25754552789087	7.5666926919182	0.00168536198225533	3.71799878546935	8.7489891936108	2.25478922212473	0.844386679865046	3.61030885817462	1.52860996607695	0.843663467068555	4.1905244109001	3.36242806292396	6.13913547094842	3.36091537846027	6.33251897230264	4.06093990731907	5.08436836656108	3.82088141107683	2.53137009089605	4.71588029103674	8.91535057020049	4.71916778812819	10.4903601357159	5.94068164082202	7.99387291276355	7.05179146243302	0.844056026707307	9.34257165764378	4.95704307192112	4.06196927853194	8.90762487645536	4.91307909180045	2.53138217590351	7.69454476694735	0.00154698983869683	11.4610904563187	2.92932339270381	5.67739260450167	3.47646230542723	4.24834103339435	3.7198025196814	1.94225467205508	10.1468328862121	3.90855885425175	5.26995937481331
CO6	2.1302179541549	3.98471636843724	3.98245506850781	7.37851968021508	10.6423195773695	7.4065198469342	6.05288985469031	7.3161902058928	11.3428095556294	7.32308921606036	0	7.5876455674151	1.31828616419616	2.15270414586265	6.99606998741698	8.35158723229486	8.02455091826132	8.45490162748393	11.0140005949781	7.22358909039953	10.4306161604369	8.78738510732524	6.80483934728431	7.77034272094075	12.1397044338694	10.0129333152233	1.30230339405937	9.10915271257025	8.21476504397161	9.33588827803867	2.15180916539115	2.13322760125334	8.30109117623917	7.90721303582226	11.9404120502228	7.20211173734373	7.14764341403585	11.8218551620703	3.98441854692271	13.2811305303941	2.67095118837303	8.50820858098783	3.97474721745336	8.36925980786453	5.99739762271584	3.06295764465005	11.1133780931419	6.72630094624909	4.27258284957264
CO7	8.85962809661351	0.00299852166156278	0.00399948827081431	2.49513205430635	0.00855901192185371	3.02369589581841	0.00340494807879232	1.92488646912679	3.16046205526438	0.00557565896189094	0.0026018307257949	3.41809673108492	0.0030030630823088	0.00179429036054352	2.4890996514412	3.5120710764875	3.91050987438868	0.859020035980526	5.82835826861866	5.0888806917426	4.56039303511255	4.92190284706797	0.857063908679349	5.14278646263857	4.68084974707489	3.28807549054495	9.85865212916	3.82331439461928	7.99183460977537	7.14912662521821	0.0022249557300118	10.0832480617401	1.5475608981634	3.6182247652006	6.58411035949259	2.48828306926967	2.22119825771115	6.66966052889178	0.00312539377948107	9.9703194320006	3.01168838009569	3.42706423731702	1.92385962815373	3.16031679612401	3.15746718071606	1.53906068667615	7.05826396508992	4.92534878852493	0.855479185403603
CO8	10.2112647756862	0.00970126103230706	0.0129397450030173	2.96557236116839	0.0276914850079266	2.77818505954923	0.0110161949191322	0.605705668649315	1.29333554837848	0.592872445931325	1.95112647878016	0.0298759608652972	0.581019459327632	0.00580514903678775	1.28458244187263	0.0331346730345854	6.82947548579947	1.27753105067653	2.47864641020488	0.0264197285365702	2.01962751395568	1.29114907891069	1.6537843759183	0.617589207750088	5.91777622769075	3.10890151928585	1.31127404523435	5.53583079937018	5.4213716994112	8.59566751645939	0.00719850232571839	0.0487795933483843	1.99268073250088	0.0295655891405739	5.73553579905964	0.610068347258725	1.65385330632502	5.33940089568718	0.0101117373421109	9.25623615290116	1.64474161985906	2.27032091294401	0.603211738585326	0.0388177549282789	2.25134042163302	1.63662416892272	8.45992751752964	1.29870550435025	1.64764064940312
CO9	7.01823527369515	0.00364555338411054	0.00486251246177916	0.787007496109847	0.778879676923174	1.84466825613847	0.00413968005549181	1.83850964039541	1.84515684395463	2.12151462887799	0.0031632629788963	0.779964785309129	0.00365107476993343	1.38640077294845	4.64843519952862	0.0124513391148964	3.72269947126332	0.779065289926863	2.39452106092188	0.00992801140323185	2.14007351957589	0.783659047103698	0.0088205346790744	1.40651523699719	4.14953556967335	6.10310792771277	1.41423063797274	3.5269439647411	5.65223761090743	2.40623902542997	0.00270506449506536	0.0183303298036703	1.40249546343354	0.779811488473859	5.58885323040207	2.38477328274945	0.00883600913218374	7.59164296885392	0.00379980245239075	7.94927698084685	0.773975801497631	2.13899916779716	0.777986929509762	2.38947662515641	2.76255743401189	0.00520574179174682	8.65353574909326	1.8473592230811	2.37683418472135
CO10	6.91636943169223	0	3.42145728179016	2.56432988854338	0.85784171685239	0.856216156938166	0	1.98659467239356	2.56539711232338	0.859440972585658	1.54163266956267	1.98620359059044	0	0	3.85272343893253	1.53661923205906	3.54084408291598	0.857782648384328	2.56384586970333	0	3.14043106234616	1.98476511398264	0	1.98476642382076	6.08692976032086	3.54034502731219	0.854144534101208	3.77005344472976	7.32646221756384	7.47963693781062	0	0	1.98614100849897	3.14417745576223	5.25518914450667	1.98591576355268	0.858517141143108	6.90302060009135	0	9.26611191582946	0	4.10490887999165	1.53792780389917	4.7057810265204	1.98546577384892	0.860188403971019	5.00153141934889	3.94839151919428	1.53909503901247
CO11	6.06255190866295	0.000561934550507015	0.000749519378966057	5.287740753249	0.948552243804064	2.39648658925014	0.000638100368763883	3.15147729632774	2.15761563625081	0.947741520442858	0.000487593182989687	4.22649005834699	0.000562785629684814	0.000336257048623778	2.62642956488	6.08752976915016	2.39720563779734	1.4786953855116	7.78028564512651	5.36232385657106	5.22355828057398	6.11046448850917	0.948206770075059	6.03601031015409	4.43444227759989	4.54813350090873	1.86851781363185	2.39742543227285	6.69971730046342	5.06531778453271	0.00041696538350311	0.00282547148979928	0.948752437212971	4.96932033548206	7.39419017961238	3.52988139066614	2.62542885204997	7.41650968428984	0.000585710857671451	7.98984132982683	2.62481356199541	4.69385495297065	3.4155360021725	3.28510557902133	2.99907161118736	0.947361528335324	4.85429130944159	4.69356134051244	0.00115146204426897
CO12	3.4203545202444	1.34011331162852	3.54865841325583	9.50869665623245	6.15743232659852	8.93458874283755	2.36874289489777	4.8665615394477	7.14018713706576	3.86823100741948	4.11135574980981	4.39481718374506	4.0393997092661	0.654494945372122	3.78450765174841	5.37481448835233	10.3059116956836	4.45229299383239	6.67025147610397	4.3963047872816	6.32422176582885	5.29772507002373	3.32884606893243	6.92869479239303	10.4831631262858	6.50531480796485	0.642420172154895	6.97930481147043	11.9907058799687	10.6450207137044	2.12446064457054	0	6.4134567472488	4.29428017666051	8.93858916471551	4.3941926875141	3.54379273426187	9.61890217615676	1.33995554695778	12.4232966921056	2.5895189703651	6.01826904595238	4.39652627248326	4.57239021745727	5.59218523143751	3.54819848420301	11.0229831731673	5.90469983991244	3.54536758710468
CO13	3.57073351246456	0	0	10.5239976799657	2.79759134211774	7.51190065485558	0	1.82992968005782	1.8208671530804	0	0	1.32969859596502	0	0	0	1.32724291790127	5.74689894293669	0	2.18722799697171	0	2.18704590193099	3.40865206324737	3.05078017233045	3.98859746867539	8.46454703412549	3.97816802548919	2.53153715013211	6.74352025477804	11.3542097528477	11.5420590611317	0	3.02726325059811	0	0	4.06481711188668	0	2.20730758933709	4.36038013826597	0	11.8616234644305	1.83855483570574	3.40124046987858	3.0482540009738	0	2.54708409816246	0	7.74655235264868	5.15853066573863	0
CO14	7.14913218265665	0.00121779273764289	2.09092956065477	4.76111474546016	4.98367184919186	4.52782553064475	1.86855288783745	4.35766224655597	3.30519759718157	1.57082986454371	0.553601512673432	3.72014384657193	3.71417895876371	0.553081605316438	4.52644461813257	5.24639441765328	3.48861290785609	4.02280350043231	6.24863214726976	3.77348697066418	4.98889285367438	5.24758778764111	1.57199297875551	5.11955556256717	7.13540495400806	5.99270791859096	10.1359915653413	4.31067994710646	8.9379842832055	7.17003775282727	1.19713755238769	9.65241334331424	2.99745782032497	3.30295920664589	8.03173598450227	4.2708064842261	2.76799224639707	7.49522756446946	2.61524299713368	10.992220800976	3.11230431484595	3.83792126725408	3.97895185042007	6.06532851526984	3.72110981535218	1.19869736371093	8.38937039683968	6.0810567860958	2.46174291556594
CO15	7.22042991443221	0.254190071558364	0.00247360307839617	5.39006635202327	1.30145037817528	1.80832859605367	1.29617201240435	2.15233714129942	2.66197387375501	0.00344843233545999	1.95701486989736	2.15299172803112	0.00185733434658808	0.00110973279121479	3.78421231896699	3.38079984747236	3.98182578563888	2.87034800151882	5.06795505903781	1.80474941307833	4.70826304466394	4.24814078734626	1.30021531619743	3.83761134637696	7.03269833800866	4.43955214369493	10.0921441713108	4.13505640806807	7.31037586570948	8.07004161391645	0.00137609066230415	10.3344584121436	1.56389255918826	3.37947745581444	5.30352156198236	2.15347334956105	2.5602124275318	6.87931662825048	0.00193299340462572	9.31311679915501	2.27368318549841	4.7353781375862	1.56260346376063	3.44566923504511	2.78007092492291	0.255166667072157	5.77746255766008	4.79147909354316	0.256528091455847
CO16	4.64224881271984	7.50395509966317	5.23303751691739	8.27076266168078	9.68734215859117	7.39662362647755	5.40246057806577	7.36678037391587	10.984171186133	7.68667941577602	1.0626453091697	7.55956137769703	5.26705259315112	4.02016710313725	6.8495982933242	9.03212740084471	7.08503256190319	6.7773930623698	11.1837321525084	8.91966034267007	10.0771440728069	8.78350778173152	8.50078979557922	8.693357686754	11.5599819346352	11.196965260071	10.5025379164691	9.63075471717825	10.4784238198037	10.5079548018001	4.17675877474733	9.47557488621154	8.48995475376129	8.20576843619333	12.079626279097	8.22203242650012	5.82599740682713	12.2630236054143	4.31729370543377	14.0482001809764	4.09307396058263	10.6836721423929	7.67672041115891	8.35227554180679	7.49612019206444	1.06159245524831	10.3406815948468	8.36210172940181	5.82705299453988
IA1	3.21591663043353	5.35112886344338	3.41822471204364	7.11852831101323	11.3770953763177	6.62469841910175	7.32194712313117	7.15046788514378	11.3460111870101	8.2282265507583	2.46787708197976	6.76310777752814	1.48744582974918	2.07249576204649	8.14883503664273	7.85433949987611	6.40046762985034	6.96562134485109	10.997070108669	6.83572905607099	10.4200437013129	7.74409720838482	9.19185091823194	8.49327549402802	12.1325344774187	10.5597966610779	0.00683769493999153	10.9907492095353	10.7249725295496	12.3149568201598	0.440216114417712	2.07859616058585	8.07289816879797	6.9256391511223	11.1986766870806	7.06130096851583	4.48024701852194	11.8610453076877	6.046898698765	12.8919885328563	3.73482412862329	8.97923828176165	5.93282394045841	6.51482569931617	5.80225516117381	3.9856070403088	10.373726779105	6.55440245450323	4.30189317578062
IA2	8.10222707575416	0	2.75684896218936	3.24418717608965	0	2.73403786723854	1.19881714997404	1.96278597885938	1.17720854281327	1.19354926621443	1.98317381796526	3.4514819780558	1.20299779091908	0	3.03733032982339	3.03730158493633	2.73325441584154	1.96645252515687	3.02620357269541	0	2.39639380281141	2.40398282916033	0	2.40428378595085	5.08956976120364	4.47931234671083	9.8237001402625	4.11237184932494	7.8460698834525	6.86710449040266	0	9.77762394551964	1.18819190182074	1.18890463636074	5.03943774664911	3.45401056555377	1.19424462916959	6.72364769376942	0	8.93338960553047	0	3.44261826618839	0	4.40577452421232	2.40993765475306	1.20233590729038	5.95740830251142	4.0125553192148	0
IA3	2.19809664878288	0	2.19543453932572	9.18172018715807	0	7.83181557696501	0	3.87911439152734	3.11902425375584	1.42785747596669	2.76080857279236	2.18795649020666	0	0	3.12577293482641	3.41145268266285	8.03477610662435	3.41515070159406	2.73596575911894	2.74868534746776	5.46367243699404	4.5939404138772	0	4.49074603772958	8.63413556176797	5.14129629189664	1.42796327540499	6.62368583951216	11.6066607817548	7.87284293426488	0	0	0	2.74768610384328	6.61351570596395	3.66054914468788	3.13477969311623	7.23704080247989	0	12.148057845073	1.43170661256392	4.04754435183516	2.19333266467116	4.6989399230739	2.74652480989432	2.76004829914272	8.661419145463	3.65403584589955	0
IA4	2.42350399308239	5.37158905429098	3.22146663541125	8.77535417855946	6.17829620004551	7.06261550668039	1.60481405137205	6.69780643804067	8.7868545177291	5.29776636503886	3.7334713788622	4.34796217138263	3.42491218609423	0.534893607680743	5.29904945110057	4.63898177154255	7.58575460472704	4.20820969530388	7.2070572811421	3.2221383897452	8.25722703902053	5.45615165173725	1.93652267564391	6.44225666745409	8.6989445829031	8.36066429542014	0.00147758132659925	7.17866318939943	9.18450521410336	9.30373357769658	1.60400941384152	1.21502904532719	4.94641638557781	3.59107726882247	10.0820467162667	5.04085979040108	3.93918874383574	10.7357025287221	1.21411479420806	13.6526748626586	4.29139568781521	5.79549775430248	4.15887508405164	8.07497173245723	5.50102503076045	1.60445342505021	11.0997365807644	6.1130716444052	6.75886925960822
IA5	2.50602058297508	0	6.90860637528797	10.7064846290411	5.43336974845299	7.8603525033311	3.01975577678699	3.37394878939603	3.3691717455333	3.37906804143324	0	4.01698687028223	0	0	2.49816111235199	5.22234687900114	8.24594910958506	3.37594123369127	6.55882592117194	5.18649687291312	6.15997053341576	5.26296077734243	6.66996229967943	6.60103548533888	9.55260118612538	7.45638784794647	0.955063549253223	6.11623030382808	12.3000411047192	13.4717845058643	1.6615940775892	0	4.21706939699764	4.30811351788944	7.24827084056863	3.91684997307523	3.01696902910077	6.12545227878322	0	12.7498662492276	4.22406504712256	6.11888314990034	2.14580224130159	3.01096637550094	3.67099828641998	3.02193790407189	9.06895395869768	6.16410223193489	2.50537768420369
IA6	0	2.09339812074176	3.41591071873135	10.9724701106753	2.08188368846381	6.36641177960986	1.35572933584157	4.0849063221978	4.62662700256273	1.35211944571883	1.35869971560391	3.40813230281879	1.35860249107979	0	4.21216064242582	2.56466059994257	8.31395968672674	3.79533746235708	3.60561597346992	0	4.87872529568115	2.56303070056369	0	4.5425001208779	9.1411887184	5.37971622099404	1.35221460965521	5.07243421481229	11.4973902038539	8.08195009823838	2.09982736104492	0	2.56752415185506	3.18788455154144	8.23999589717988	3.94897086416726	2.09013754274391	7.27223236572096	0	11.362459787724	1.35557933751022	4.71822822704176	2.5713847801107	4.44808110154863	2.56705786113984	2.09642069137048	10.4997866630114	5.33218245303572	1.35476384731644
IA7	3.10698785487367	1.03099031875372	1.03073448689543	10.5019139882661	3.8118673737619	7.18092598952448	2.13150363867286	5.46879072942382	7.25174948152674	0	1.6721070431661	4.80130470699763	1.67209344018054	1.03173181223916	5.03625923949368	4.69147175114086	9.30279586977621	5.93268161828598	5.97911734352739	3.56661698832008	6.65940307644991	3.69830668447579	4.49849670983937	5.81773582425723	10.0257902832888	6.73849158541743	8.41656293917341	6.65940383771333	10.9166616145684	9.4890464189135	2.44766785388282	7.8710519395269	5.39365118105513	4.02165330422003	9.99304828161215	4.36348024146137	2.44632874242766	8.51831485915694	0	13.0294187124028	1.67167149669963	5.9796603737001	2.91025432111767	5.03619475005672	4.02149694802314	2.4471959063182	9.12964717323621	5.72946217303853	2.69604491617529
IA8	0.711157042496414	9.0361921265468	4.03775210892463	9.20383317178565	8.34055605201187	9.03098855414891	1.88883140324314	5.86821517772447	6.61737438390341	6.57735146473896	3.23660768832525	5.51375776505164	6.56174266519913	1.40267095306368	5.14422283601403	6.0666405879156	8.07953792916268	4.78136531954121	8.15381968488914	5.73896326317579	8.38775321395397	6.20592353703385	4.83662224802405	7.15985174740842	11.0014908397775	9.53448363533953	9.92657957803192	9.04041171057328	11.7979855662619	13.2354212192979	3.63652764391452	10.317759961072	6.94602730488063	5.58638460950218	9.50060965738271	5.98073954599986	3.86325143504676	11.1823975066399	4.70435053420205	14.0146588994025	4.3068786517731	7.67380372317008	4.88782847805326	7.14287401150536	7.53023734940722	1.88500259456154	11.1697902492649	8.68059000561079	6.48757655190225
IA9	1.99245522471907	4.29879401960237	3.80116555524067	8.82976115671167	6.45409077410617	7.55815782641199	3.30486728469371	5.39851802754774	6.9595150954615	3.95503835462236	1.99311914141715	5.39877947946531	1.27004036501053	2.8171255815084	6.91970742388761	5.52483711144048	7.47584283533732	4.66565624222087	6.9716949758961	5.45601444983771	7.52513877141824	6.48033865433686	4.29772686823966	5.90086115183562	9.33869002855905	6.98475998041786	1.99176768017449	7.15209881676109	11.2380908491269	10.6876509742332	1.99362880241526	0	6.01555066887047	3.95423513357157	9.26876794913823	4.99597072668708	1.99184638519239	9.05366566516468	0	12.9684618976931	1.26948571553654	6.13694203437145	3.6531170319536	6.0147594097853	4.49788350493538	1.99300301318187	10.0600162923346	5.86505718050343	3.48054657809556
IA10	3.17790199219001	5.71014710010181	2.54279502924355	9.90072367008802	5.96364000583176	6.13145548842868	3.83070512546997	4.7168790887889	5.96657242815717	2.0553327005678	0.00288299681908821	6.7021195346068	1.33911944839167	0.00207817897378215	5.43337813334352	8.51873940469189	8.4795036662298	4.50524945212365	9.80355716491234	7.53150797163905	8.1816868767724	9.27492070922041	2.86661949029206	8.70060538998603	8.60464985821297	8.4533392872731	1.34212637034935	7.09602681492581	10.5538769130712	11.3248652033353	2.05053530541261	0.00451193572945163	2.86835029180681	6.08754800436743	9.24396125301326	6.00843892165297	3.65346434240085	9.29619156369199	3.17510423935074	11.3643035880477	4.50058142887381	7.42764084372834	5.49544464408997	5.29653644339473	5.06971336267829	2.86268243499029	9.65334017777235	7.13505548147032	1.34092569474963
IA11	1.51566952017727	3.78688650222409	1.51519556546234	8.26533990364688	7.14458331535287	8.54687128673529	1.94077130184515	7.34134301306263	10.2101888850554	6.18132703268294	2.30543220391022	6.4845859398415	2.94506661188576	0	7.87868918146265	6.06818674087889	7.23199985822466	4.95239838399974	8.43681013104704	4.78464345462852	8.03272385453215	6.09387906379075	3.85853250290749	5.02985955967818	9.44300026158696	6.42395275546201	1.93992974390815	5.17898416209214	10.0837658441242	8.2349742579727	1.51692266535874	0	6.69079376229613	4.01708545735335	11.02913167194	6.5479740431728	4.01816632268185	11.5238088449342	1.9418147742307	13.7488872138672	2.30463668028275	6.98701230346394	3.58653385021598	7.09938833519926	4.54215735978151	3.9555684526704	10.2444235203043	4.31029347992839	3.35651517996491
IA12	2.56262466656614	2.56255604902547	2.55896971070925	10.7645254184272	4.54488728456108	8.14474875609587	1.31725672486739	3.19181412982411	4.42030908586418	2.06524981811943	5.02986164219432	3.19351600167084	1.3213521690776	2.08065207857682	1.30341200144283	3.19107045483644	8.8397270521518	0	4.99046881582295	2.55265411431628	4.41873783921702	5.23615496441645	0	3.62590877137977	8.77628652110656	4.85665787541118	10.3710112620052	7.63957293690111	11.7565671668732	8.89628775171587	0	9.79591806049115	2.05940462565267	2.90538567234606	6.9857498885279	1.30722148752685	2.91183325687848	7.36830585223976	1.32340521573122	12.0866099974828	1.31704286171614	4.31355286927226	3.42934560896236	5.00208452670269	3.94854326247091	1.32070314407102	9.35822179114797	5.68065283291745	2.06950898177693
IA13	4.64030306298849	5.7398726669111	5.22986043157244	9.83050038729102	3.7473539587806	7.88549610781444	0	5.11172247400992	5.83671303845429	0	1.89950735138088	4.53725899124781	1.89941776251789	1.90216943583874	5.4365416848225	4.01544694236248	8.64003473187099	2.96623096243642	4.78748986794097	3.18602757733501	4.1197001640612	5.21907759466732	1.25537487585936	3.59157293158448	9.32731048997897	6.553181782835	9.75038908618169	6.659939621312	10.9623109861277	9.51070944383416	0	9.10471764096542	1.25291709713488	1.25331536537043	8.12865022296189	2.9662639707668	2.354709679306	8.12026108029357	0	11.7673391331081	1.25873703342813	4.3363092140642	3.59906518492631	6.48739454473427	4.79692025711533	1.26082992102954	9.90772204125352	5.4342123783421	2.9725386892377
IA14	1.99130909551549	7.1975772240842	2.80208103354557	10.4593974721974	5.17408304960869	8.22628219053884	3.84297869092293	6.42995778884796	9.52507710137918	3.67510182794394	6.40275524766845	5.85966142594819	3.34308104568735	3.53247869976593	6.55895384590199	5.77322317043767	6.58032018148745	5.46997557037194	7.82295277175664	5.72911999465773	7.61565695333678	6.22584296653783	1.98241510591704	5.79985401508579	9.13875810116798	6.21247441042524	1.98405293136291	4.46823375056548	12.3467619066992	6.58648041419984	0	0	3.66556916463707	4.49186940663704	10.0131779774366	5.6020257249877	4.50206293247673	10.171404587297	2.47861670252165	14.3342834254527	1.99142164954465	6.69432638886427	5.47909125002301	7.44775703345419	5.06845711926537	3.34187654389175	10.6998733326822	5.89851444913634	5.24062697114349
IA15	2.5242626103752	5.60457498816785	4.20594181916711	9.18089823143423	6.55532727449089	6.45761333025264	3.08911096131755	4.2714039959104	8.42558250438061	4.08661707226658	1.61154314111484	4.88611937377274	4.08221877037422	2.37547066155695	4.4099961841938	5.68670229255796	8.21898742717684	5.6399496252597	8.00997314497658	3.09277574111932	7.34715467989358	4.47766747168868	5.33344185066198	6.86619966183034	10.0619019709194	7.94914249949112	1.61481156476053	7.60120734189377	10.9119620072088	9.94182005599844	3.22679336135944	0.256805202659664	6.39297776416777	6.32612422383046	10.0161792416902	4.95757917597281	4.1703573177106	10.1955601153467	3.432409368757	13.1560986089893	4.33462980212594	6.48191698316462	4.17093921890993	6.60606343294499	5.17859069257663	2.05673499294409	10.4972894029541	7.34415941371477	3.61335038640328
IA16	1.8875922342114	0	3.35496736433975	3.54634669271471	11.9387681046683	5.83831605486042	7.08550213914748	8.92834817634817	11.9040440648751	8.56538280303229	0	8.06554501806217	5.88469435690984	3.60041864765046	9.85857229532038	8.22528520310932	7.99199660296429	8.25630562283548	11.50818292929	5.92984103214674	10.7897102899905	8.79261065182018	8.86543048864335	8.25318638553281	13.2878590348469	11.8075552166932	1.88151369886168	10.6952535781935	8.5032447965733	9.8860415946935	0	0	8.75301112966406	7.80397457173764	11.9754345275825	7.15196480339382	5.76902360003929	13.0197949535582	1.17315916622593	10.5904180000871	5.50447790050465	9.69028649824588	6.23592353192625	6.52104212947214	7.74296937407218	4.37522512532034	10.5640708713134	8.83235416181208	4.87174674826543
IA17	1.44544204316285	5.31361504733753	4.45691109953482	9.67022996042062	9.24089883732159	6.83047544338326	5.42472104960815	7.24355863557284	9.63931388548549	6.24871766361781	0.000851388706677669	6.7563246416801	0.000859756407372902	3.15685618165345	7.67103441027502	7.22578683331544	6.83057058639737	6.16750288235884	9.61993079154084	5.74701527497013	9.04084727086816	7.44156653293284	6.02991774187293	6.85231889335269	10.8186615251292	9.49165949490493	0.758570145827107	8.74672686402928	9.73635189350357	10.2031458746292	1.87367203421636	0.00133243636320901	7.75159488214662	5.79080604889554	11.3994769372373	5.92904321931065	4.39811028699748	10.5316976625533	4.51040125130166	13.5548189559738	3.02336190408447	7.64037190730474	4.45724631025538	8.63435238734373	5.39863495666777	2.65224183572473	11.2202985430151	6.60278497660504	4.19617382175183
IA18	4.91744348929067	7.24193156443951	4.52181223392127	8.03678288197691	9.10448321859539	6.76014946298327	5.02945597306142	7.41579947316593	11.032523910674	7.00367770864839	1.80072379659963	7.7265528022307	4.52707649399526	3.08267415152085	6.50356849696386	8.6914868850262	7.3267986367023	7.05024020313641	10.8416847300107	8.44780188118835	10.1468993267284	8.71392061339284	7.88763786641388	8.47475255952645	11.4472931801612	11.496655409247	10.3670697557969	9.50660827988242	10.2474021749691	10.4575243446684	4.18623757285382	9.26209829614401	8.10107068910151	7.85358089356687	11.7356782042004	8.21273040548824	5.52367500197352	11.9834874351348	4.66423089653203	13.9650845953127	4.65959653723587	10.3179763182216	7.68557458021603	8.766276932795	7.66647206763272	3.4427050313623	10.1760635944961	8.51176973110576	4.52316653280205
IA19	2.92146462450145	5.12646611983335	3.27711020033838	10.3186144388393	4.62062957243709	6.7778963739546	1.9495919971968e-05	4.79939166576629	8.3884628619596	3.42889969315572	4.27521116748204	4.68389310367382	3.79882851947612	2.09668785996599	6.02052268899947	5.21463929862737	8.21024880441133	4.10191504854909	6.92718096554406	4.18886931483944	6.94167069427181	5.26257456011103	2.92147697952735	4.99487438402183	8.98106076567864	6.47664567100286	1.63193153940841	6.04163543890821	11.9770754720923	8.95543652694995	1.63190868701884	2.32824323667113e-05	4.10191572085339	3.68449167864993	9.69712856097789	4.35240214728554	3.90355434851824	9.6587807764956	1.28940618087103e-05	12.1711587998648	2.45077755801297	6.57180888521137	3.27711548444996	5.704884098242	4.27524788094127	2.70918832166716	10.1175985986739	4.94578641844729	3.42889122838582
IA20	2.53477270039758	2.92386299321661	3.97951823462115	8.76816334761073	6.17905750960076	6.7233739337994	3.57927161698016	5.89956501692473	9.97210061861267	4.27512119306364	2.81419024807436	6.34459353464012	0.542954806181563	1.56015305319361	6.0026958907835	6.94871336063295	7.80305770731672	4.96572440769257	9.6003221150326	6.63607371576653	8.46775190425258	7.61245183122456	3.4907925174103	7.22883480222453	9.78743773641082	6.02365754530904	0.546735284814128	7.0279256414645	10.5721343139128	9.94833179955034	3.7194868497725	1.56627876716825	7.14199253498743	6.73526198810826	10.7908877680529	5.42457403213051	4.50764589362546	10.7948175749805	1.17106958738221	12.8890413524019	4.02346591288381	6.91779383732793	3.84387959870204	6.52549099433323	5.22028546281981	2.53248914769757	10.6283100216506	6.47266510579	2.92452015625962
IA21	2.85468860443076	2.85478017639088	4.26702990245158	6.36409780910746	7.23936010683323	6.47715656202399	6.46532829411425	5.68783370527591	6.99790049470872	2.16936775883922	1.61530392619931	5.89086221350319	3.71333927603202	1.22137242318508	4.23146525773861	8.07861981639233	5.57997200946749	5.97198190209062	9.69786474291578	6.77710169767739	9.77133424687852	8.26688019144133	7.57101823896455	7.21294300464213	11.9943851563014	10.327837713942	9.71208471420579	9.1914375846841	9.13625803177415	13.4695965629757	4.31335203845954	10.6019580583693	6.17804725611053	9.50697282391818	8.85324360444328	5.14258478418223	5.74263483902636	11.4935630359296	2.97825234217593	15.5312099032598	5.01453679277179	8.38509557034439	4.2714125123166	4.53657316870255	7.1422888394616	3.43801215443719	9.41306513504803	8.47270665494873	4.74326129231899
IA22	2.06433823856616	0	2.84162774726341	9.72628488599909	0.964792082331366	7.74701158716486	0.966894486692231	3.89491327836249	4.23606088133172	1.60227891262279	3.98476112690774	4.0698540833339	2.0650827775105	0.96803337391709	5.0669928081112	4.42163031825425	7.46823415803363	5.95709363054275	4.93104870664001	3.04933873008066	4.97608758537985	6.19792253226678	0	3.89445183956395	8.50052761453283	4.30254040228851	9.20956320918062	6.06704155700014	10.83691122503	8.06964143866914	0.967944154880642	8.6069520258249	0.96545211089299	2.62218559522739	8.62146404803796	3.0490716243981	2.62311580552036	8.05788005330357	0	11.6614679189528	0	4.36400554849292	5.54576597042555	4.42153432261913	4.75286254505844	0.9673680604609	8.62587355581364	5.14883780143401	4.80854172417563
IA23	0	4.05780925559136	3.86757859647615	7.31885732900063	10.8424195956484	7.46793223173392	6.24642393090723	7.64916358814793	11.1540755440682	7.21349249513485	2.22134697810372	7.88052229394777	0	2.22481211180296	7.04301364307413	8.11449147262837	7.74022336783318	8.56929946541172	11.0886812149647	7.37959544896657	10.4719000882662	8.64910852886913	6.56820905362811	7.52949518196248	12.2036905484085	9.81671702174108	1.47104286396192	8.8649876123111	8.43013195711069	9.30685044562158	2.22425242182978	0	8.45597194504018	8.00315490660533	11.9109817801264	7.30605336224122	7.37020447601348	11.8642273450219	3.87709914892377	13.2830514677724	3.4130493743821	8.46446505141701	4.05243334700503	8.44054669885763	5.7818832909931	4.72399062904489	11.0210162334295	6.43198016419739	3.86948848354565
IA24	3.18251975122566	2.35448622818631	2.18796213311724	9.60883442551084	3.87536140806677	8.05538182900763	0.00154474426783491	4.68577477065909	6.92380133704898	2.35524539947393	4.47545716362742	4.55010518928186	4.01272229877669	0.284998147630926	6.32415565353824	4.01607055937657	8.89894761309682	3.91769317613245	5.22556675872197	3.66942140306805	6.33834202245786	4.71316980951595	0.0021080452875073	4.58700578710656	10.0683289366909	5.10538700959012	0.94902748941012	6.51898172521048	11.7360641894315	7.75077233314783	2.50503639513629	1.58134495059953	2.72219775644985	2.72208546657047	8.89538618909717	3.26029921407653	2.35513871386256	9.65555874184464	0.947646363702204	13.1644610559476	2.18748286284751	4.8193325625498	3.18346176085372	5.98031389149757	4.84900986610432	2.71991798123129	9.50007417231738	5.0349220748035	0.948574121610763
IA25	7.34697250700354	0	2.12928209802371	3.92688150928686	0	5.64387996171004	1.00280466582365	3.83248007904895	3.33017495453506	2.12824430285879	2.77426293512328	4.10412231563711	0	2.13595675058652	4.44837942750427	4.01998186907873	4.95776158062351	4.38279483283799	3.60443884453383	1.65969398383124	2.98462785153451	3.16582175129572	0	4.86050520209871	6.1805943318394	5.31188609268072	1.00047127509659	4.23427677192206	8.89447689973277	9.57796126440579	0	1.00127330167893	2.99177722346227	0.998285307360763	7.98821483199847	3.33704309548051	1.66186214658509	4.43574804399917	1.00564071965338	10.3963669371861	2.77148708396283	4.01688364440074	2.49562321517957	5.74071507912878	0.997692187267302	2.13313081707523	8.01043357824006	5.78313263220576	0
IA26	7.22452644873032	0.000824420587042463	0.824392313817611	5.41516480379904	1.47741654043456	2.85411375494991	0.82418333549854	2.6677253635367	2.85407904578965	0.00105644193616627	0.000616840586582512	4.0495287017397	0.000622903078363546	1.47572188063165	4.11637690323297	5.33217002610741	4.11714777044797	1.87964469525828	6.34222065823001	4.26806085265236	4.38581207783679	4.82086097495625	0.00110313887090241	4.7320339059375	6.31092481962706	5.19813689762249	9.85386396263769	4.32851702577888	6.77602535630567	8.79989668782808	0.000471327548316469	10.0407152056427	1.87966692672114	3.28537584190479	6.23515587704896	3.1781819308491	2.17766965960601	7.30918254178929	0.000534629425236632	10.5629864461643	2.46279205044539	4.26901833966858	2.85277410349637	2.85351439001814	2.85322506174131	0.000651496451061329	5.53962150454601	5.22893935181677	0.824270068044637
IA27	2.89184003791783	1.55876701552565	0	9.89986357294139	6.53243952647575	6.96800433473845	4.67776914216376	3.94236287713132	5.14389593426829	2.55916448000154	1.5611692036389	5.01772744831671	2.89463735106734	2.56742212258236	5.68758914513925	6.59364221151118	8.30812938654751	4.07655535744899	8.11661990685775	5.40942038119105	7.99297697154486	7.20188912789639	5.58130170348698	5.79622357211738	10.4962860832854	8.35286507244257	1.55632597242293	7.87387489954911	11.2408719049584	10.498495180097	0	3.94914384510869	5.0188451860273	7.14228999039951	7.8753707883199	5.26359385631688	5.155973620318	9.20887450511059	0	13.6284134115869	1.55883478909509	7.28421865014323	2.55882803399894	5.20782684151611	5.31163208024534	2.13297810479923	9.2566506454767	5.08279812231518	0
IA28	2.40420915905176	5.59251427138022	7.04456071045932	7.43908024237364	7.3919966753351	9.38946567142704	3.15540832116145	7.00615137371111	8.50420426882151	5.77886911280237	4.46272377402577	4.85968067588524	1.91401585010492	3.85698524782457	7.31132518463525	4.86114401393873	6.63114328246231	4.98029455676159	6.46995753643573	4.00721989579754	7.31835086376361	6.72647232636681	3.48147216820306	5.37841594494255	10.7477896745772	7.4156083878864	0.00783181412245559	9.12166577411907	12.2419935616716	11.2772444679802	2.56502893892576	0.445746439418418	3.73343872723258	5.86885554457291	9.99461579628088	4.57818392261523	3.37163998289989	11.3128485866036	4.92174859439393	14.4640803971811	3.57274143608531	6.99969442058025	5.22007919508456	6.84976065429297	6.69589647046915	3.92383102676984	10.51233049122	7.43898017980123	5.10900818401113
IA29	5.07222470829422	2.30989005527132	7.2557887236543	10.0477488292204	7.46646668564534	9.05454754117306	3.47604127979608	6.17443095425263	6.85098893670879	5.35384634385036	0.666982072524046	4.59060260784576	0.667022847066589	0.665788907418065	3.03157331459934	5.43272389069806	8.17003053960111	5.71803906251852	7.3949761357348	3.99562062358084	7.74645981008266	5.41175121222511	7.78501057901244	5.72095572014773	11.1950744009706	8.08571210952328	0.669756615533194	8.00680419939861	11.9099784551261	13.6713111094494	2.86165598713658	0.669233420599798	7.16693928908327	4.87553375095568	9.38444354211106	4.50188835963148	3.4781288992281	8.96967155468466	3.27178804323199	13.9367871524616	1.7291636931979	7.42807038892611	2.54480348397963	4.87786868521942	5.81253860521783	3.38401396642848	9.80881268455404	7.05702591901338	3.38627743541783
IA30	2.23671677306754	1.80920079408296	3.06680576543103	9.45258449065676	6.93174493020684	9.07888308775219	3.25123272873561	5.69476809476222	9.72022544700215	4.16579861130466	4.87737256060304	5.8889540238154	4.83545374336308	2.24007961325248	6.68347724356257	5.24224910549853	8.19361071873366	4.25099960946737	8.15142665365163	4.64948578178161	7.64911258744836	5.16212230413485	4.53168772330378	6.05848521189949	10.8473715082843	6.21310109845116	9.51753513911144	6.23369628504471	12.2129383454974	9.34291974994624	3.07154474935921	9.12865805808966	4.972729653677	3.42216830941118	10.055093971991	5.47412436937273	4.58605730642473	10.1155977472356	2.2392196037516	13.3231808736075	2.83382844221883	6.46848960674596	5.06563917611496	5.59892051121437	6.12361103448071	1.81057511007216	10.5519448673992	4.86721179646299	3.25063415921676
IA31	10.1429482361634	0.0285127649730821	1.49400266719517	7.74659919883714	0.0543116795397607	3.85808933813895	0.0279574344033489	2.20345140595159	3.66668844742156	0.581927009581012	1.10494501479765	2.19972269362427	2.3001083072657	0.555006461822588	4.15849179654168	3.35832359407571	7.01489016421664	0.592220533473053	3.61323457060105	2.50998279593477	2.80585145923107	2.35655970850094	0.0381524043641348	3.00650838203982	6.57026016719867	4.22744186637721	0.581646518128585	4.92809524263871	8.28274368635441	3.34175425754153	0.556269556339242	0.0333874028683332	2.01023475698966	1.5099683467522	8.09470382480831	1.76453118420678	1.75002163850345	7.21236841860952	0.0184902207965968	9.55445385579507	2.167290725043	2.79538206704635	2.32813080324341	2.3523027267181	3.193137630847	0.564519949724485	7.94804639440563	3.00939218422998	1.98590434471816
IA32	2.890860803247	4.62727738489001	2.537500784234	5.82912260076758	7.8744555633797	6.52724956811449	5.57901066588907	7.02871903494686	9.52288155385148	6.53252018247332	0.751194902176914	6.7733129995872	0	2.54042499061577	6.75178106774804	8.80674339396315	5.74492272129122	6.27896953699757	10.8210429077008	5.64700789449615	9.61451229091672	7.83241997394384	7.65001012158125	8.45858235244616	10.086645013102	8.23062579638316	10.0933139496426	8.21459116918686	11.0340171744766	11.1208798860549	3.53273575546648	10.3265705132192	7.49504982497663	7.78291892796172	11.8266408867955	6.18921563432504	5.81333130678893	12.3735994879222	4.09369054391994	14.9302386792198	5.96771993541785	9.20157035328032	6.06375164131804	5.68411149141476	6.81083199402236	2.34112424543703	10.6569482769589	8.18719181479663	3.70467971898857
IA33	3.9913963000335	2.12819681968123	4.68336320444841	7.44116533125345	5.65175991252917	7.36844593437543	1.83793030983486	6.24023546955585	8.14043592302651	4.35075656293564	3.56579519340185	5.48393473222526	3.34949623755205	2.93090349379785	5.69353556120797	6.10264268863004	5.93650132579894	5.86047177336927	8.12244224872952	4.41811536821441	8.53837434361773	6.94582656986431	2.37839745059407	6.21997658262801	9.65527407688964	7.54060782865292	0.802472366217734	7.68802218533829	10.6067384018142	9.62538524700798	1.4158801099128	2.12968845590663	4.13750685022381	4.21641918629733	10.6531783161172	5.69099193001384	2.93816595996145	10.1736557046939	1.83492992991851	13.3825283944124	2.12813118400086	7.27488040222638	4.35110945373084	5.61904242257316	4.82249431739377	2.3734062863588	9.21476976762433	6.16594862260498	4.13196157580167
IA34	2.5278375062194	0	5.22279126925128	9.81442715348838	3.21903322465488	8.51683637571458	1.070357374112	4.75011046811667	3.217425079423	2.80807282946223	0	4.34749330425608	0	1.07206908268895	3.69846161573821	2.52432581889429	10.3385865420037	2.15735861171244	4.25439254558447	2.15772394258191	6.24740485087121	4.74931543929634	3.4146625475152	4.25642145057706	9.54024727289593	5.70560939080225	1.68267472767024	8.23876592731621	10.9900536671867	11.6882932602892	1.07193461284241	1.68307329048337	3.22031607278875	0	8.57826427510772	3.04493230911638	2.80825520194854	7.53870139637819	0	13.0947123362586	2.52785673246347	5.17837133118614	2.80792222710771	5.02964570184418	2.52507249532117	3.57609097948082	8.22065726512399	4.05818225032674	3.82984125665168
IA35	1.3493201202883	0	3.84170943150775	8.75758509051776	7.01699309715309	8.7506718444787	2.5471037853708	5.76426494901793	6.55817364025068	4.1692100769257	3.30339908756192	5.29222150441618	0	0	6.659842826118	6.2239130731849	7.79021136178769	5.47785942436331	8.15573924704137	6.4401721708814	7.70691578567414	6.95447974446117	5.08608722503664	6.94435876904499	9.78577111690819	5.94355555315942	0.772258300747177	7.39234706773382	11.1292489257604	10.6653165283226	2.54712649124767	1.3493128414039	6.03882495351731	5.26368487246212	9.71594910301888	5.50038110081454	3.52080341555649	10.1997244203678	0.772281924472233	11.891037799991	5.26371949529959	6.64025988450663	5.71605963215345	6.28360028098848	5.9115678319564	2.07013627059728	10.6581398617326	7.79023287247971	3.17777382622416
IA36	1.93291233333628	6.22389278129023	8.80564326946037	6.20975648835255	8.1405092127968	8.80712330376495	5.66468157060838	7.45533140981376	7.91917392476386	7.02923241660477	4.08678926681606	5.72908343934901	6.18614119306837	4.43811579924931	7.66417913547392	5.85092004827523	6.32594939674134	5.82108842115928	8.23664916345198	3.19089396986479	8.39160945874251	6.0386289102398	9.75392281901325	6.91140168561402	11.92626420418	8.12505752626549	9.87975265912686	9.02987753898616	13.4223990154186	11.9358638703595	3.00068351430424	10.8920568005218	9.11501090826708	5.39936861622152	8.55815870862675	5.24573379891952	6.43397262803875	11.8159384780104	5.23354410155153	16.6056145705826	7.25917429214129	7.62658147546659	4.23889600997681	3.72765941271461	6.48062079146733	4.37059068432826	11.6659855042635	7.51648054742525	6.50187586440796
IA37	3.22504284155023	0.0016818019042748	2.36074222254592	10.3298524252895	2.07827939266591	8.12448330593243	0.842807824186994	4.79572496064585	5.05732777035037	1.20704154214851	2.35945782937085	3.8143188312308	3.43449096363442	0.841747343472961	4.84180448286187	3.22753569851851	7.26824300747901	4.76994494656486	5.13289552332224	2.3616274805739	5.46903330674736	4.29757499827469	2.47874568309979	4.03388590857622	9.63744908306274	6.45798696042539	0.843457978506586	6.93412313492999	11.9520875798544	9.59101521636655	1.90078160214338	1.20678084013861	0.844161180474884	3.99377222108184	7.70714980298311	2.47941286174925	2.20641722331351	10.2498193369591	0.00109063349204175	12.7621364071578	3.89703266535507	4.96148654915259	3.60396900686111	5.93366379012953	6.08823271008452	1.48853022972212	8.97464571015421	5.78808427197013	2.87731551793965
IA38	2.2805366691128	3.45908036863388	2.99308285946974	7.40422788248374	9.6129881631779	6.70165381422463	2.78748143847053	7.63765794747219	10.0437013377025	6.75817782902892	0	6.94431902252534	1.54933286978917	1.55495906563363	8.51205595425004	6.52311816607715	7.0622274215969	7.41655574802016	9.83244152999301	5.61051277296959	9.67152864576791	6.68948394973053	6.91420743060845	6.46059474035922	10.407496593093	8.84789368340012	2.2735849792136	7.04098684616168	8.29255492842373	8.28060174277889	0	0	6.80012868803457	6.21414391434463	11.3352072065801	6.96624994618615	5.80029217643628	11.3760655812174	3.60766476817084	13.5549379710286	3.45930006369009	7.97751947792045	4.25840376602915	7.19760924289596	4.76064441864086	1.03437233679104	10.5976923330215	5.38754601775543	2.27892556389428
IA39	2.54674132999685	6.30437048495305	2.54697069579597	11.7148813129678	7.71383854215077	8.65619067841327	4.28881264010237	6.94330114306938	9.36859352580067	5.09626573187643	5.13578998601913	5.53471521421927	2.25604408815547	1.52245564724857	7.89094906382051	4.49714208090916	8.59821712914491	5.72775980919598	8.22814441714196	2.79475259482993	8.76327204194666	4.43371383662197	4.21061187499115	5.62857289126321	10.5457624751003	7.38045746454361	1.52332884252512	7.54546799127264	11.2972591551421	10.9524473504251	3.8890378277207	0.000862660629711964	7.18295270291166	4.21092552471834	10.5491170966412	6.33760327208347	3.98234754411908	10.5571450268194	3.79237633769846	14.9113250797055	1.52301571620854	6.37772141304731	3.89022250337093	6.50513820328094	4.55669497243876	0.000582184342719172	10.7382133658028	6.86550297878999	3.17050015221436
IA40	2.85912669645814	6.97670595358783	4.67350059147409	6.05817962379156	7.59198058798085	8.76787235863722	2.05259997595025	6.22182882993172	5.9096303654256	4.01531754552853	3.13485399127628	4.02174136766493	6.0877852409094	1.346495703954	4.30554786160304	4.73049660111887	7.30290060708755	4.09503270726859	6.77335080956278	5.39234366895648	7.07768221693658	5.6456588736567	3.58709300945567	6.96174864230157	11.264258262948	8.23655260759272	10.3399619228377	8.33827543609343	11.4325341496835	12.7354525946235	2.65647319406714	10.3438407908702	6.21868746501053	4.4225358930419	8.2369796419361	4.15424763080561	3.37306830075078	9.87192543923575	5.8799718548806	13.3064501812763	3.58160089304234	6.49040509470934	4.47124009701089	5.78042136936673	6.76064254044666	0.641000756417968	10.404212146098	7.48033468549629	4.46687787489701
IA41	6.70323210221894	0.727889873942341	2.77257318124414	9.40677102346178	5.35409231370304	6.14914110165665	3.19937995783329	3.77917343046941	3.77478079983762	0.726049109731603	0.729615686963699	3.33114959975759	1.35908888103581	0.731133998174838	4.99433554487572	4.34304293957055	6.8628251804001	3.94956143817	5.84351636374737	3.42764940654093	5.56816311240001	6.08240761649198	3.6983564153196	3.85679172657001	8.42961959578907	6.0902302630615	9.63246710300877	7.28228293203771	11.3036083618125	10.8911699144283	0	10.3214888927714	1.35273998306506	3.19396177509832	5.57885046281753	2.3532861593522	2.35610373971699	6.8106289948313	0	11.6390328338438	1.35719702318172	5.52426838178478	3.07887553569125	4.10048779406442	2.35283206412183	2.36018307078685	8.53104408353452	5.52552870429587	0
IA42	1.94398081526452	0.00249913445153704	3.06903937720359	8.35178691860699	6.4854871940638	7.57281686165991	2.25117296244939	5.61330304291118	7.99185294443478	4.16629606884033	2.25011307299788	5.4851316028212	0.976274744918735	0.00134788394324048	6.28938439810072	5.84347877191461	5.76056287837928	5.87905513421266	8.37818883956711	5.40386094626812	8.02237066360596	6.09951147316147	4.72150129025003	6.51970868918269	9.27704594269329	8.32222721217529	0.978078742761447	8.1857426130158	10.7937339771411	9.82350032900049	3.06598844093401	0.00292639095706493	5.70986216354059	4.77472156640826	10.3718647304377	4.36671179594159	3.64843166367957	9.35482826468975	2.52795057837836	13.4937005399816	2.88033277035273	7.33932931993873	3.20541850785503	4.77613447891391	4.86179071351601	3.72499618529248	10.3817954853161	6.20065922644094	2.88064533677037
IA43	2.51377701717909	4.28302978386338	6.44649089602583	3.53018870414478	9.85126410241008	6.99004449659967	8.85973572390858	10.0198174327523	11.2352246417741	9.22412510135491	0	9.44386204180639	2.52509443457015	3.15471956494461	7.26440281640975	9.70699264843773	7.53056869045127	9.49957433285486	11.616252136731	9.60047629951347	11.5869508508348	10.7371786510286	9.83918008113456	9.32330658123955	11.3570395923943	10.4470600944639	1.60538029319142	10.1210565072379	6.76582819125055	5.71091460812103	0	4.27404293779141	9.64093710981869	10.8530990362852	10.8371899272336	8.67648170964631	8.54400512553132	13.1887341997367	1.63044880450287	12.3342639047875	4.74432943451479	11.2792737644101	8.24125430959011	6.40908453785163	8.55936622198379	3.61387466752333	9.11150754662368	7.57548088699327	5.94916374973957
IA44	1.53048780590605	2.8534795613713	5.74489652379817	9.09355433283451	8.68588393872205	7.8484639112035	5.65345596979381	4.98884646474629	7.35879784149623	5.77995689746269	3.7921778362637	7.5879956804354	6.44750763017519	3.98826589237966	5.8536203255169	8.83518460788538	7.91051877948494	5.79030205235445	10.8016136084931	9.28505377575968	10.5855873356936	9.06495994710713	7.42482619733045	9.2138864125599	11.4304154397456	9.92895861096256	2.61115074603655	9.9667554369443	11.2501976451846	11.7229595366878	4.07697431210648	0.0185699522958258	6.86358967417523	10.1032041687651	9.30632157879475	7.07091127478599	5.62903607068625	11.8528585371233	4.16815039092698	14.2709632190053	5.58016643187496	10.0187524190366	5.69224901421443	5.96377659953697	8.07927929184952	2.84698353206607	10.2407945190552	8.21273480616283	6.64933776408889
[truncated: 9 more columns]
