# Supplementary material for: Intracranial Aneurysms Induced by RUNX1 Through Regulation of NFKB1 in Patients With Hypertension-An Integrated Analysis Based on Multiple Datasets and Algorithms
Source: Front Neurol. 2022 May 17;13:877801. doi: 10.3389/fneur.2022.877801 (PMC9152011; doi:10.3389/fneur.2022.877801)
Supplement: Supplementary file 1 [file Data_Sheet_1.ZIP › 7_hub_gene/7_hub.R]

setwd(dirname(rstudioapi::getActiveDocumentContext()$path))
dir.create("./data")
file.copy("../4_intersect/out/inter.genes.txt", "./data/inter.genes.txt")
file.copy("../6_svm/svm.fea.txt", "./data/svm.fea.txt")

degs <- read.table("./data/inter.genes.txt", header = TRUE, sep = "\t")
svm.fea <- read.table("./data/svm.fea.txt", header = TRUE, sep = "\t")

hub.genes <- intersect(degs$x, svm.fea$x)
write.table(hub.genes, "./hub.genes.txt", sep = "\t", quote = F, row.names = F)
