# Supplementary material for: Intracranial Aneurysms Induced by RUNX1 Through Regulation of NFKB1 in Patients With Hypertension-An Integrated Analysis Based on Multiple Datasets and Algorithms
Source: Front Neurol. 2022 May 17;13:877801. doi: 10.3389/fneur.2022.877801 (PMC9152011; doi:10.3389/fneur.2022.877801)
Supplement: Supplementary file 1 [file Data_Sheet_1.ZIP › 7_hub_gene/data/degs.txt]

id	baseMean	log2FoldChange	lfcSE	stat	pvalue	padj	weighted_pvalue	significant_change	change
FBP1	81.5667278664109	3.29601361580721	0.533334949181343	40.9033923351651	1.59943265666114e-10	1.47099821433125e-06	1.59943265666114e-10	TRUE	up in NAC
GPNMB	125.890093880129	3.21889625038796	0.553117559965032	36.5184309118082	1.51229499815648e-09	6.95428854902258e-06	1.51229499815648e-09	TRUE	up in NAC
DHRS3	21.8792308172159	4.06610524455992	0.765537508939969	29.0690967736128	6.98422278459678e-08	0.000214112989833122	6.98422278459678e-08	TRUE	up in NAC
ALOX5AP	165.359717849949	2.09966430940795	0.415675780911611	27.4614976638066	1.6025329957769e-07	0.000368462399054004	1.6025329957769e-07	TRUE	up in NAC
IL23A	14.0876064674122	-7.36632647834707	1.6193683184759	26.2300785480639	3.03065097125488e-07	0.000557457939652623	3.03065097125488e-07	TRUE	up in AAA
FCER1A	34.8845185329718	-3.63835145703913	0.733932413841404	21.8547779346781	2.94083413005106e-06	0.00450780858234661	2.94083413005106e-06	TRUE	up in AAA
TNIP3	22.4453034715641	-6.60789520488132	1.59983312829369	20.7591518729265	5.20820824898505e-06	0.0068428416094165	5.20820824898505e-06	TRUE	up in AAA
F13A1	89.0138015973888	-3.50385816993481	0.678932077714967	20.288008119845	6.66168079872979e-06	0.00765843478823974	6.66168079872979e-06	TRUE	up in AAA
APOC1	360.403187106121	3.27211857727359	0.766215282974966	19.1344150884749	1.21828202934382e-05	0.0124494886931946	1.21828202934382e-05	TRUE	up in NAC
NBPF15	11.1261987509941	3.93410439057668	0.940408858264565	18.4307074463597	1.76195615012412e-05	0.0162047107126916	1.76195615012412e-05	TRUE	up in NAC
LYVE1	10.1787883197548	-4.42426528129486	1.2369167741369	17.4275142677676	2.98474100302183e-05	0.0249551481861744	2.98474100302183e-05	TRUE	up in AAA
TGM2	15.1458992561821	3.21288243123101	0.787367778768022	17.1608087241346	3.43449504770933e-05	0.0253782798454521	3.43449504770933e-05	TRUE	up in NAC
CCR7	11.2885373912642	-4.42209891368411	1.19477176163372	16.841403399497	4.06369813816431e-05	0.0253782798454521	4.06369813816431e-05	TRUE	up in AAA
CSF3	11.0690536376482	-7.05586264270586	1.73979002856419	16.7992222977766	4.15503277673668e-05	0.0253782798454521	4.15503277673668e-05	TRUE	up in AAA
FAM118A	24.2302219060854	-2.54292572023733	0.608949421902998	16.7321834911551	4.30445744657516e-05	0.0253782798454521	4.30445744657516e-05	TRUE	up in AAA
SEPP1	168.320511689624	-3.34382283504721	0.70253807058913	16.4943122027841	4.87962373246439e-05	0.0253782798454521	4.87962373246439e-05	TRUE	up in AAA
ICAM1	74.416450014033	-2.54759934285536	0.573325643326522	16.4619733325417	4.96357029138361e-05	0.0253782798454521	4.96357029138361e-05	TRUE	up in AAA
DUSP2	98.9331841476209	-2.14242207259717	0.486628238321177	16.4606885254853	4.96693527474326e-05	0.0253782798454521	4.96693527474326e-05	TRUE	up in AAA
ALCAM	34.1212715184545	2.48019390806335	0.630428772364678	16.3180171047971	5.35523559621821e-05	0.0259221588307468	5.35523559621821e-05	TRUE	up in NAC
NUPR1	86.8005346144839	3.60836748028316	0.927484020099361	16.0226362775251	6.2589664601022e-05	0.02878185726678	6.2589664601022e-05	TRUE	up in NAC
PPARG	5.19790008507969	4.98105769117313	1.30440027218587	15.8341776135105	6.91422564197946e-05	0.0289541010371988	6.91422564197946e-05	TRUE	up in NAC
IL24	8.94495776874816	-6.76193257324304	1.7341942636008	15.8309401867573	6.92606526930927e-05	0.0289541010371988	6.92606526930927e-05	TRUE	up in AAA
CA2	11.1516964527294	3.1707626469451	0.837202334945598	15.4741674194606	8.36405757095877e-05	0.0334453206435251	8.36405757095877e-05	TRUE	up in NAC
MRC1	11.4464257205982	-3.53104278026524	0.947511317408952	15.2402776316485	9.46628015957912e-05	0.0362755744281872	9.46628015957912e-05	TRUE	up in AAA
SCD	18.5364872025189	3.26551831148529	0.843812886323425	15.095597241636	0.000102201374154194	0.0375978415238451	0.000102201374154194	TRUE	up in NAC
LINC01094	15.5673113454317	3.38397312939031	0.916126321440723	14.4608281740288	0.000143104774046112	0.0496256670097986	0.000143104774046112	TRUE	up in NAC
FABP5	161.01865071784	2.09236112157012	0.569666862724233	14.3950492397322	0.000148191405135473	0.0496256670097986	0.000148191405135473	TRUE	up in NAC
MARCO	55.1739787412575	2.07797243147528	0.5754092148332	14.3586508980418	0.000151083905216305	0.0496256670097986	0.000151083905216305	TRUE	up in NAC
RRAD	5.37281086592403	-5.91964333154542	1.67614449059211	14.1906611250645	0.000165188328707042	0.0523874847971953	0.000165188328707042	TRUE	up in AAA
IL6	37.9780930770398	-4.18352814390191	0.981757663583363	13.9751210251184	0.000185245720803767	0.0567901631410747	0.000185245720803767	TRUE	up in AAA
RNASE1	242.050739966246	-2.46214349798218	0.588094549237375	13.775395361463	0.00020601677949538	0.059505329541628	0.00020601677949538	TRUE	up in AAA
CLLU1OS	3.56328747875097	5.67427771638136	1.60481643661762	13.7660648806598	0.000207042573157779	0.059505329541628	0.000207042573157779	TRUE	up in NAC
ERO1L	82.580827809741	3.02383465115176	0.852354911863922	13.5724007554185	0.000229535614798227	0.0624703920280336	0.000229535614798227	TRUE	up in NAC
MMP10	6.8296661738033	-6.38857570571051	1.75771028955287	13.560917754316	0.000230944147977943	0.0624703920280336	0.000230944147977943	TRUE	up in AAA
CCL3L3	9.46112460917097	5.57958760683474	1.45286080824932	13.2483711286521	0.000272816831424198	0.0716884685316671	0.000272816831424198	TRUE	up in NAC
BIRC3	30.7966391049497	-2.05033837684101	0.546077711288475	13.0814252545969	0.000298238444082381	0.0735955141461063	0.000298238444082381	TRUE	up in AAA
SLAMF1	11.2018817771687	-4.63150612396796	1.33063077192588	13.0563228956146	0.000302262267412677	0.0735955141461063	0.000302262267412677	TRUE	up in AAA
MMP7	4.05532565548231	5.88646361712125	1.69725321475201	13.0450894969388	0.000304080628199634	0.0735955141461063	0.000304080628199634	TRUE	up in NAC
PLOD2	5.85112709603226	4.8147916977891	1.38176381975688	12.9360169805433	0.000322320082553141	0.0760096871600317	0.000322320082553141	TRUE	up in NAC
RNASET2	228.603587198617	1.19498407219269	0.344836114583946	12.76639349696	0.000352902592614488	0.0811411286068862	0.000352902592614488	TRUE	up in NAC
CD209	24.4134935972632	-5.1515715235882	1.35153070956949	12.5354772061125	0.000399297622799618	0.0891781704400711	0.000399297622799618	TRUE	up in AAA
FN1	554.947145391773	7.65656618241059	1.93849942814096	12.4986300875942	0.000407250533704793	0.0891781704400711	0.000407250533704793	TRUE	up in NAC
PMEPA1	11.137381337107	4.14043502868903	1.21283393089754	12.3127262765916	0.000449880393075559	0.0962220924445562	0.000449880393075559	TRUE	up in NAC
HSPA5	137.930392921973	2.01703222780227	0.599690502370044	12.2389555981887	0.000468020186932106	0.0974334477499543	0.000468020186932106	TRUE	up in NAC
GCHFR	25.9519312182026	2.27579975455134	0.682676299108562	12.1943634989743	0.000479341283170449	0.0974334477499543	0.000479341283170449	TRUE	up in NAC
CCL4	1068.02525072246	-3.46505388434079	0.825603243226108	12.1454769442871	0.000492070563182078	0.0974334477499543	0.000492070563182078	TRUE	up in AAA
MMP3	5.49303949765733	-6.07635228762297	1.76783025763119	12.1234380350692	0.000497920196177868	0.0974334477499543	0.000497920196177868	TRUE	up in AAA
THBS1	160.184969352786	-3.36668007283627	0.820116789005959	12.0661696297896	0.000513450861234069	0.0983793243910362	0.000513450861234069	TRUE	up in AAA
MIR155HG	12.4042016325502	-2.82726566050841	0.826857870633611	11.8652563052997	0.000571908988742229	0.107343815703312	0.000571908988742229	TRUE	up in AAA
CD9	70.1711086298074	1.87889917981923	0.568002289212781	11.7355452015526	0.000613176191126627	0.112787628595832	0.000613176191126627	TRUE	up in NAC
P4HA1	66.8382541257301	3.10563507956663	0.948815797638319	11.4945831761116	0.000697993096155538	0.125871421673382	0.000697993096155538	TRUE	up in NAC
RAB42	9.64121875679612	4.4332521999259	1.28832745805935	11.3292770595523	0.000762945977717631	0.134938733789789	0.000762945977717631	TRUE	up in NAC
PI3	8.28406909335048	-6.6463085507707	1.87983064976271	11.2881195725906	0.000780046491779086	0.135360143111175	0.000780046491779086	TRUE	up in AAA
IL1B	931.114677809264	-3.67590403707034	0.905035909802706	11.0991606197742	0.000863668009826785	0.147095457155129	0.000863668009826785	TRUE	up in AAA
STAB1	69.115632504365	-1.74183398933878	0.499139556852881	10.8326101878611	0.000997279510838035	0.165033334883889	0.000997279510838035	TRUE	up in AAA
BASP1	131.740525293042	-1.38485169214784	0.399087831717677	10.8185558377467	0.00100487841181883	0.165033334883889	0.00100487841181883	TRUE	up in AAA
TM4SF1	8.9099808479457	-3.56819073051347	1.1127859711826	10.721351621953	0.00105906281540567	0.170880714268175	0.00105906281540567	TRUE	up in AAA
GPI	46.4967867618635	2.61160286033051	0.827976888854138	10.6768082137294	0.00108487088362646	0.172026853736424	0.00108487088362646	TRUE	up in NAC
IL7R	46.7613357569552	-3.45758734971899	0.93051606292694	10.595427642936	0.00113367674157616	0.176719067665694	0.00113367674157616	TRUE	up in AAA
HES4	25.3992364886873	-3.53958899294598	0.986755011553043	10.525441662159	0.00117742269886791	0.180479276024803	0.00117742269886791	TRUE	up in AAA
OLR1	51.4811163961219	2.58441117912491	0.835906341920317	10.4633310749443	0.00121767506219336	0.18358946798348	0.00121767506219336	TRUE	up in NAC
CTSD	448.785061050723	1.90630456017813	0.620303946889756	10.2424052743449	0.00137248506241059	0.203592663209519	0.00137248506241059	TRUE	up in NAC
DNAAF1	8.05167494762189	-4.09258700727862	1.33522041080341	10.203808732047	0.00140150896339299	0.204598062481354	0.00140150896339299	TRUE	up in AAA
DIXDC1	3.97008597987843	5.0704610256844	1.64602968541279	10.1391285366897	0.00145154770762094	0.206497316322435	0.00145154770762094	TRUE	up in NAC
LPL	6.04294719865546	3.69819307759888	1.22943773148712	10.1041989326887	0.00147931881472089	0.206497316322435	0.00147931881472089	TRUE	up in NAC
PLXDC2	63.0213995982558	1.73182594930593	0.565849210238707	10.1010147805964	0.00148187701177348	0.206497316322435	0.00148187701177348	TRUE	up in NAC
F3	15.1013072873813	-4.19588935380358	1.2294320595376	10.0011339285192	0.00156443867769489	0.214748395802387	0.00156443867769489	TRUE	up in AAA
TFPI2	3.71238785551139	-5.44851969944011	1.76671561859845	9.8952320519737	0.00165707553712393	0.224119466396012	0.00165707553712393	TRUE	up in AAA
GABARAP	56.3614475105193	2.50219473722677	0.820285319059793	9.83401237950439	0.00171314239998192	0.227506342829007	0.00171314239998192	TRUE	up in NAC
MARCKSL1	49.8705876868116	-2.37912654250349	0.695836578645173	9.81431118399026	0.00173159117081989	0.227506342829007	0.00173159117081989	TRUE	up in AAA
CLEC10A	57.7603416695961	-2.67773028245342	0.772502219601486	9.73082207525324	0.00181203424646618	0.229516737413801	0.00181203424646618	TRUE	up in AAA
NFKB1	36.4426547964244	-1.64838930934746	0.509726474293682	9.72509949728111	0.00181768480290977	0.229516737413801	0.00181768480290977	TRUE	up in AAA
GBE1	16.3272624960609	3.35860974654578	1.13132975783694	9.72098407335852	0.00182175946843618	0.229516737413801	0.00182175946843618	TRUE	up in NAC
SOCS6	5.44975728816226	3.67578432799744	1.21883481309986	9.62393442734645	0.00192057848151567	0.234236328225891	0.00192057848151567	TRUE	up in NAC
LHFPL2	26.6180881822415	2.21713938223616	0.732447470175676	9.61832912633996	0.00192644923547575	0.234236328225891	0.00192644923547575	TRUE	up in NAC
IL1A	25.2788588966537	-3.15633304476295	0.921707657634202	9.60960100604047	0.00193562693760658	0.234236328225891	0.00193562693760658	TRUE	up in AAA
VIM	1703.87808411318	1.2103567748808	0.405927408543873	9.50069230406004	0.00205394386624347	0.2453262563356	0.00205394386624347	TRUE	up in NAC
FCGR3A	153.464347519069	1.64426725522365	0.554881451543296	9.44995256091778	0.00211154561950395	0.248972885417665	0.00211154561950395	TRUE	up in NAC
TNFSF15	13.4068684787356	-3.08928197554747	0.966149369605344	9.42348654958253	0.00214223826813972	0.249394498127607	0.00214223826813972	TRUE	up in AAA
IL10	22.4956207331294	-2.4516369649506	0.756944585960052	9.34126989021956	0.00224050217337628	0.257573731106771	0.00224050217337628	TRUE	up in AAA
CCL3	1497.67661880221	-3.3466715606467	0.916757238220468	9.29415059352277	0.00229886707273105	0.25919266432912	0.00229886707273105	TRUE	up in AAA
RP11-386I14.4	21.0485995724848	-2.47973146963973	0.776612126265621	9.28454825710075	0.00231094905675631	0.25919266432912	0.00231094905675631	TRUE	up in AAA
PGK1	236.336421456537	1.72500269732174	0.591672749093922	9.1688342935381	0.00246171322067382	0.272775620367917	0.00246171322067382	TRUE	up in NAC
CPD	32.9479768062462	2.59461823019603	0.905813788463413	9.04550217900019	0.00263341884393426	0.287043200047069	0.00263341884393426	TRUE	up in NAC
SLC7A11	11.9082918819219	-3.54086415819773	1.11881463681296	9.03203173160519	0.0026528946399914	0.287043200047069	0.0026528946399914	TRUE	up in AAA
7SK.2	8.86442837583624	-2.98560574741094	1.00010387689113	8.98481637928494	0.00272232144148104	0.291130119736059	0.00272232144148104	TRUE	up in AAA
FSCN1	20.3819844427551	-3.3182621995574	1.01922362593731	8.94280999600696	0.00278563864384998	0.294477225373429	0.00278563864384998	TRUE	up in AAA
TNS1	15.7937639550322	2.86095200179078	0.968415657938842	8.86412431268793	0.00290829731047821	0.301657473010146	0.00290829731047821	TRUE	up in NAC
PAM	8.32813291390823	3.58273059263857	1.20168355286452	8.85731904268093	0.00291916006283603	0.301657473010146	0.00291916006283603	TRUE	up in NAC
SORL1	62.7045489275954	2.0708609515387	0.727202782371602	8.8282670570196	0.00296599909057068	0.303092151510872	0.00296599909057068	TRUE	up in NAC
PKIB	16.7202752652256	-2.59073342003523	0.841982115289414	8.79584841282402	0.00301916805966935	0.305135040052517	0.00301916805966935	TRUE	up in AAA
ADSSL1	4.50112597814481	3.35322078881117	1.1931526203446	8.73295605528782	0.00312509433521469	0.309480010202876	0.00312509433521469	TRUE	up in NAC
CCL22	7.77004908743812	-3.20182948087153	1.10676149232142	8.73041085858219	0.0031294597095648	0.309480010202876	0.0031294597095648	TRUE	up in AAA
CPED1	7.3721919717263	-3.81840642788578	1.39773774725748	8.66057926849757	0.00325167909297017	0.318145666149432	0.00325167909297017	TRUE	up in AAA
TRAF1	11.5793283053105	-2.4623557830107	0.82187190267986	8.62193761053994	0.00332138353932418	0.321544888538574	0.00332138353932418	TRUE	up in AAA
HSPA1B	120.476322556546	2.6194055457119	0.936178766403503	8.46901111467254	0.00361247766000215	0.346082885823331	0.00361247766000215	TRUE	up in NAC
RP11-701P16.5	21.8407675937285	-2.80023025773278	0.890079583926496	8.44947113847876	0.00365149608462883	0.346214530828158	0.00365149608462883	TRUE	up in AAA
IL19	3.49714799593789	-5.42459164312262	1.85422434503818	8.42028799697117	0.00371057013740575	0.348225648507354	0.00371057013740575	TRUE	up in AAA
ISG20	28.7182582759284	-2.3137220347419	0.750447222012505	8.32692411557663	0.00390617416296652	0.360363650168862	0.00390617416296652	TRUE	up in AAA
IGFBP2	5.79587587707139	3.94315334296151	1.43820708916425	8.32130596761782	0.00391827389549703	0.360363650168862	0.00391827389549703	TRUE	up in NAC
CST6	5.85094335016026	3.03577866957224	1.09233742423258	8.26545691395117	0.00404064906177839	0.364647108871135	0.00404064906177839	TRUE	up in NAC
PALLD	8.14809176509219	2.4919502924914	0.872221346998046	8.25958928133814	0.00405372981470551	0.364647108871135	0.00405372981470551	TRUE	up in NAC
APOE	673.958758616156	2.42643257491462	0.876475662820669	8.24617615596252	0.00408379386905806	0.364647108871135	0.00408379386905806	TRUE	up in NAC
HLA-DRA	2178.46155780736	-1.51414480957519	0.492443106294985	8.17456493498054	0.00424818573954497	0.375678502371107	0.00424818573954497	TRUE	up in AAA
RAI14	2.98315369785111	4.64087770118725	1.70296590141109	8.10641247149117	0.0044108937181156	0.386352281195325	0.0044108937181156	TRUE	up in NAC
SMDT1	61.5391146144496	-1.62909047194643	0.545015096477202	8.02510725350391	0.00461332938814128	0.399269458105269	0.00461332938814128	TRUE	up in AAA
CYP27A1	26.5849805506157	2.24226397292076	0.833764679226911	8.01264187809618	0.00464519212974489	0.399269458105269	0.00464519212974489	TRUE	up in NAC
TFF3	2.63039145445721	5.25991322341411	1.98130387374319	7.90022101600318	0.00494287574587277	0.42092248365548	0.00494287574587277	TRUE	up in NAC
TNFRSF9	3.8979493544763	-5.16674483973286	1.86120849895903	7.82632738202422	0.00514906178996555	0.434457993415718	0.00514906178996555	TRUE	up in AAA
GAS6	17.4794905269734	-2.76047485873697	0.932138171515288	7.80699880243753	0.00520442671171471	0.435137386069456	0.00520442671171471	TRUE	up in AAA
NINJ1	117.302640384345	-1.29729269314432	0.444284746802556	7.74736126023805	0.00537910807222514	0.445690603065357	0.00537910807222514	TRUE	up in AAA
CD84	35.3220340094696	1.25106541744438	0.458867488436885	7.7215982214892	0.00545640719994736	0.448058723374249	0.00545640719994736	TRUE	up in NAC
TPST1	4.16006622941671	4.00965764274285	1.5064055338565	7.69657763106383	0.00553256294239027	0.448291542699718	0.00553256294239027	TRUE	up in NAC
EGR1	120.448586298546	1.85323398641016	0.695994785539144	7.68871137140412	0.00555672891897008	0.448291542699718	0.00555672891897008	TRUE	up in NAC
EHD1	24.3053513265468	-1.63872386874065	0.574731253246397	7.66797111246348	0.00562096254983022	0.44953037018077	0.00562096254983022	TRUE	up in AAA
GLUL	248.797581130527	1.04196476543855	0.387874379578821	7.64332531540002	0.00569827735548847	0.451784972745064	0.00569827735548847	TRUE	up in NAC
SERPINE1	7.85660885149245	3.59495377708718	1.29840340669391	7.61132225505501	0.00580029358220774	0.455942735688586	0.00580029358220774	TRUE	up in NAC
RASA4	5.14606411593277	-3.41717957646427	1.32005208782218	7.53562236019964	0.00604908381750094	0.471037359550114	0.00604908381750094	TRUE	up in AAA
CXCL3	546.200760786252	-3.28604590412354	1.00566759191071	7.52207211192828	0.00609475326589796	0.471037359550114	0.00609475326589796	TRUE	up in AAA
CD109	17.15993514843	2.46647894694779	0.940167435476027	7.47920313478701	0.00624156889951478	0.474838339952668	0.00624156889951478	TRUE	up in NAC
CD83	96.9969358693611	-1.0955729444008	0.386680222132674	7.47758131618155	0.00624719355597182	0.474838339952668	0.00624719355597182	TRUE	up in AAA
ITPRIPL2	23.2995330876216	2.0103283614889	0.765704105997756	7.44489140987661	0.00636167572337551	0.479576488753152	0.00636167572337551	TRUE	up in NAC
TNFAIP6	11.6325103866994	-3.01310334448464	1.05296797235298	7.38798537996513	0.00656609927102102	0.490962723541303	0.00656609927102102	TRUE	up in AAA
TTYH2	4.17243681153776	-4.28784287138499	1.70894534803459	7.29992971089347	0.00689573081922361	0.511451906003222	0.00689573081922361	TRUE	up in AAA
HBA1	85.293267733231	2.21415412601751	0.855052424305862	7.24623090691959	0.00710499916276423	0.519212893021965	0.00710499916276423	TRUE	up in NAC
AKAP1	3.09680188729661	-4.99780177644695	1.85692154953317	7.24222535298109	0.00712086680998718	0.519212893021965	0.00712086680998718	TRUE	up in AAA
HBA2	208.925450329447	2.02987118681149	0.786349874063793	7.22236906242027	0.0072000620441863	0.519212893021965	0.0072000620441863	TRUE	up in NAC
UTRN	35.8221957413713	-1.34677396543975	0.487052974537041	7.20790443375532	0.00725831920253678	0.519212893021965	0.00725831920253678	TRUE	up in AAA
TXNIP	309.85119349799	1.33295719303026	0.512848599761062	7.20190028928361	0.00728264251384511	0.519212893021965	0.00728264251384511	TRUE	up in NAC
CST7	24.1422682979336	-2.64740104647862	0.913786462213706	7.16972967287394	0.00741439468864309	0.524332782042356	0.00741439468864309	TRUE	up in AAA
DNAJB9	18.693166362295	2.38586441633105	0.903736538786564	7.15290911233487	0.00748424928267817	0.524332782042356	0.00748424928267817	TRUE	up in NAC
ENO1	293.96520343019	1.14375182468571	0.44069018615745	7.14305388145942	0.00752548953241177	0.524332782042356	0.00752548953241177	TRUE	up in NAC
HIST1H1C	31.1614380070785	-1.59682151319336	0.574821143199943	7.03723752748907	0.00798320718932549	0.548051610970798	0.00798320718932549	TRUE	up in AAA
SCN9A	3.45067423783003	-5.02845015971542	1.89464108896526	7.03287151658415	0.00800269300476072	0.548051610970798	0.00800269300476072	TRUE	up in AAA
VNN2	16.2892504350977	1.67743590611725	0.661434891314843	7.01555831785493	0.00808044318775185	0.548051610970798	0.00808044318775185	TRUE	up in NAC
CTSB	438.995916933005	1.03144940709499	0.401493220511025	7.00761538431718	0.00811637147219096	0.548051610970798	0.00811637147219096	TRUE	up in NAC
FLNB	8.9309667736589	2.78883508436473	1.08005646515149	6.99717055071638	0.00816386546732623	0.548051610970798	0.00816386546732623	TRUE	up in NAC
TRAM1	50.7082717810704	1.61732321759643	0.634629524993277	6.97680275348961	0.0082572998728842	0.550307151673305	0.0082572998728842	TRUE	up in NAC
TMEM51	11.1565305141877	2.05452602697026	0.813088114002131	6.95748333871364	0.00834693599437037	0.551416199429234	0.00834693599437037	TRUE	up in NAC
GABARAPL1	35.8609221071719	2.0426727086817	0.799717498004684	6.93752167689695	0.00844059808251028	0.551416199429234	0.00844059808251028	TRUE	up in NAC
RFTN1	17.2533970062778	-2.59040939781037	0.932512936096832	6.9308384840154	0.00847219601765328	0.551416199429234	0.00847219601765328	TRUE	up in AAA
EGR3	12.2112690762287	2.37952553576856	0.901337289292683	6.9220850040724	0.00851376539294892	0.551416199429234	0.00851376539294892	TRUE	up in NAC
EIF5AL1	4.21316236933811	3.41258072731316	1.32266011605522	6.89622106305026	0.00863781429790779	0.55164200668548	0.00863781429790779	TRUE	up in NAC
TSPAN33	14.6123469417512	-2.40681937005075	0.89185473815159	6.89173843443365	0.00865950128719049	0.55164200668548	0.00865950128719049	TRUE	up in AAA
MS4A14	4.11228477900424	-4.1880412943848	1.70848392412942	6.88397479687089	0.00869719375550665	0.55164200668548	0.00869719375550665	TRUE	up in AAA
GGT5	2.8799381778989	-5.16506199080627	1.93313489191532	6.86897015113042	0.00877051795185812	0.552482558926295	0.00877051795185812	TRUE	up in AAA
GPRIN3	24.9376055890842	1.87355224868578	0.739186749699631	6.80935523905265	0.00906815021502288	0.565448592516326	0.00906815021502288	TRUE	up in NAC
MGAT4A	32.1497395421327	1.75735954769285	0.694957759450853	6.79932978567761	0.00911920981626562	0.565448592516326	0.00911920981626562	TRUE	up in NAC
H2AFY	137.984350046163	0.870468704155735	0.341889097481999	6.7801806337071	0.00921755615534707	0.565448592516326	0.00921755615534707	TRUE	up in NAC
ALDOA	413.905203019032	1.12908504043468	0.44812597320864	6.77489553922186	0.0092448901631654	0.565448592516326	0.0092448901631654	TRUE	up in NAC
PIK3CB	18.045631743022	2.46200765457169	0.994377795238823	6.76740752779704	0.00928375964662012	0.565448592516326	0.00928375964662012	TRUE	up in NAC
IGFBP4	5.72717070540426	-3.55440889647436	1.39589040735491	6.74966189593093	0.00937654512976109	0.567342668147452	0.00937654512976109	TRUE	up in AAA
USP10	20.7550911290614	1.87856196490769	0.752302115270646	6.68224394316943	0.00973779625670858	0.580567411515991	0.00973779625670858	TRUE	up in NAC
TMEM176B	58.9304145321964	-1.20805266435015	0.450826347221697	6.67795707182221	0.00976124360511384	0.580567411515991	0.00976124360511384	TRUE	up in AAA
ABCG1	14.5673134367674	2.05302931151903	0.817201307954147	6.67371745821332	0.00978448937533746	0.580567411515991	0.00978448937533746	TRUE	up in NAC
PLA2G2A	10.9459006913438	-5.50822397227456	1.98666641360472	6.63040294109373	0.0100252583666324	0.590605189418111	0.0100252583666324	TRUE	up in AAA
LAMP3	2.91284885005906	-4.79056497965465	1.88065727526499	6.62033380184347	0.0100820935890664	0.590605189418111	0.0100820935890664	TRUE	up in AAA
ST14	19.9447307806235	1.91141692981397	0.776185202835787	6.60184805926462	0.0101872976165363	0.592990988476483	0.0101872976165363	TRUE	up in NAC
IGJ	5.86304443700844	-4.3232580917576	1.72026223485507	6.57433606613733	0.0103459589047977	0.59843889338003	0.0103459589047977	TRUE	up in AAA
IFI30	37.0695493698891	1.59163954938298	0.64267773801755	6.5500925994119	0.0104878700485519	0.598860577381257	0.0104878700485519	TRUE	up in NAC
LGALS2	146.94557692077	-2.31410665735077	0.810378830109111	6.54733931472984	0.0105041123494876	0.598860577381257	0.0105041123494876	TRUE	up in AAA
RHOH	32.4591763637581	-2.35284951383789	0.836694460885306	6.53076536398198	0.0106024326594513	0.598860577381257	0.0106024326594513	TRUE	up in AAA
SLC6A8	11.1101062035897	2.54805684103372	1.02628561549165	6.52887472134172	0.0106137081780086	0.598860577381257	0.0106137081780086	TRUE	up in NAC
GDF15	3.63677076558682	3.47098456469415	1.39209940120151	6.49679770336655	0.0108068965462416	0.606042850827952	0.0108068965462416	TRUE	up in NAC
KCNJ15	6.60379468771859	3.06722494830147	1.270853717845	6.47242546615618	0.0109560906540717	0.610685853003015	0.0109560906540717	TRUE	up in NAC
NPC2	255.964029854426	0.951834630522173	0.384723911391286	6.44199738754395	0.0111453259892401	0.617491344114706	0.0111453259892401	TRUE	up in NAC
CLEC5A	66.6967535943308	2.11701937955006	0.867686082784569	6.42929454556189	0.0112253155170999	0.618198962938729	0.0112253155170999	TRUE	up in NAC
CD163L1	4.70326534409885	-3.25210899834058	1.3471898884802	6.39034128435624	0.0114742965560164	0.624673045194041	0.0114742965560164	TRUE	up in AAA
PDIA4	28.10636244609	1.65862189099938	0.676081081378182	6.38965782890517	0.0114787153025762	0.624673045194041	0.0114787153025762	TRUE	up in NAC
UBN2	12.7121414013369	2.11169712317157	0.866916072232817	6.37039890808664	0.0116039508096973	0.625921532810735	0.0116039508096973	TRUE	up in NAC
MTRNR2L8	7.0593295524845	-3.01782690822618	1.23554166343846	6.36523453002817	0.0116377712417784	0.625921532810735	0.0116377712417784	TRUE	up in AAA
CITED2	47.256989523914	1.65276219353784	0.685021845857499	6.29655502582409	0.0120972844639159	0.646853053573456	0.0120972844639159	TRUE	up in NAC
HSP90B1	218.243870299956	1.52685624779292	0.633112043920267	6.26679478377048	0.0123021486344088	0.651302100886524	0.0123021486344088	TRUE	up in NAC
CERCAM	2.74819838804822	3.31557637613843	1.3955200567695	6.25525460203603	0.012382545035667	0.651302100886524	0.012382545035667	TRUE	up in NAC
EFNA5	2.22968300886609	4.98200717982404	2.1267016880617	6.24065967915284	0.0124849963516007	0.651302100886524	0.0124849963516007	TRUE	up in NAC
PGM3	6.09739532031764	2.85639906137738	1.20631447912169	6.23828425050737	0.012501753265951	0.651302100886524	0.012501753265951	TRUE	up in NAC
ACP5	43.980864946157	1.57892962640328	0.657658830010462	6.23364118907082	0.0125345734323056	0.651302100886524	0.0125345734323056	TRUE	up in NAC
WDR86	1.99203531266387	4.81901235592379	2.07685267768364	6.19735486504948	0.0127941378528134	NA	0.0127941378528134	TRUE	up in NAC
TBL2	5.89689964379609	2.24059675215884	0.930841174119454	6.17705496153264	0.0129417509615542	0.668681368502328	0.0129417509615542	TRUE	up in NAC
TAGAP	18.1785461412975	-1.53289236948291	0.60705166076555	6.14237297396863	0.0131980084212015	0.67811219804352	0.0131980084212015	TRUE	up in AAA
HIST2H2AA3	19.7385513740051	2.25177909755438	0.949998801436494	6.11032500397224	0.0134394413369307	0.682339555854293	0.0134394413369307	TRUE	up in NAC
NRBP1	20.5112918843456	1.50576756393594	0.636351708095834	6.09725695046094	0.013539188570909	0.682339555854293	0.013539188570909	TRUE	up in NAC
CANX	100.425880186788	1.2658072868938	0.528119912352178	6.0927200106501	0.0135739963919962	0.682339555854293	0.0135739963919962	TRUE	up in NAC
HLA-DRB5	336.169805895649	-1.48445460478708	0.561806071789592	6.09232242697732	0.0135770510733213	0.682339555854293	0.0135770510733213	TRUE	up in AAA
PLTP	82.1057791822798	-1.35100844222008	0.522815272205478	6.05579409614027	0.0138607410153711	0.691347196536957	0.0138607410153711	TRUE	up in AAA
RP11-485G4.2	5.29728514339842	2.76078970108493	1.16335637857607	6.04995832331589	0.0139066251342108	0.691347196536957	0.0139066251342108	TRUE	up in NAC
CXCL5	162.691620956666	-10.818144383672	2.96583616546627	6.00584529507843	0.0142585614290207	0.700163152270294	0.0142585614290207	TRUE	up in AAA
ARRDC4	13.8952899829597	1.76914318773566	0.754209965785546	6.00372427273041	0.0142757122205278	0.700163152270294	0.0142757122205278	TRUE	up in NAC
ATF5	30.9640034631727	1.21653759165156	0.515433482768934	5.99187112778149	0.0143719495210833	0.700163152270294	0.0143719495210833	TRUE	up in NAC
SLC40A1	34.7257261481002	-2.6688446687005	0.983262668468659	5.98984355827837	0.0143884783928548	0.700163152270294	0.0143884783928548	TRUE	up in AAA
ABCA1	47.7648677773851	1.60382751339553	0.676231439506508	5.97434678697716	0.0145154570440126	0.702624518072546	0.0145154570440126	TRUE	up in NAC
KCNE1	14.4851126332119	1.95628970132501	0.840213238401702	5.95529433455837	0.0146731528937084	0.706539199808565	0.0146731528937084	TRUE	up in NAC
CD74	1531.18911337422	-1.41875738356363	0.544380189561952	5.93669096336843	0.014828833982436	0.708300580357906	0.014828833982436	TRUE	up in AAA
CD55	72.8142474798619	1.20730544454351	0.512422712375565	5.93254489512473	0.0148637612274737	0.708300580357906	0.0148637612274737	TRUE	up in NAC
P2RY6	4.55932796981869	-3.08228322124943	1.34347597023904	5.8619243391646	0.0154718695233137	0.729039756756254	0.0154718695233137	TRUE	up in AAA
FAM107B	43.4898201111139	1.59615313632677	0.679620290026858	5.85378019326614	0.0155436275314374	0.729039756756254	0.0155436275314374	TRUE	up in NAC
CPM	28.4580178752819	1.17405709263531	0.496595469728966	5.84828071423304	0.0155922772702495	0.729039756756254	0.0155922772702495	TRUE	up in NAC
LILRB5	7.34542224899899	-2.44033481300514	1.03109039300304	5.84559956881941	0.0156160521997371	0.729039756756254	0.0156160521997371	TRUE	up in AAA
CXCR4	187.847976127719	2.13353716687048	0.917385789145005	5.82007249074728	0.0158442919357648	0.735959358248631	0.0158442919357648	TRUE	up in NAC
PLEK	96.204041596781	-1.37827187962921	0.54387056099371	5.79601755874938	0.0160625156843007	0.74234651632419	0.0160625156843007	TRUE	up in AAA
LDHA	261.663883601461	1.18074263174111	0.50706281884271	5.7736326796318	0.016268371974461	0.748101085245588	0.016268371974461	TRUE	up in NAC
DSC2	11.6576962663036	2.01843067354723	0.870129899267091	5.7551366102827	0.0164405172219894	0.752255904928538	0.0164405172219894	TRUE	up in NAC
CD28	2.70282305237523	-4.73401420626593	1.9580809189398	5.74327877176492	0.0165518666334681	0.752377281107926	0.0165518666334681	TRUE	up in AAA
HS2ST1	8.31669059938179	2.14477308208324	0.912540608481551	5.73440884722714	0.0166356666687048	0.752377281107926	0.0166356666687048	TRUE	up in NAC
RP5-940J5.9	1.82754659899265	4.69386904418311	2.11726750917298	5.73311302277323	0.0166479457560921	NA	0.0166479457560921	TRUE	up in NAC
CTNNB1	64.9843426712666	1.54720832731166	0.667382557716462	5.72738894192079	0.0167022984439722	0.752377281107926	0.0167022984439722	TRUE	up in NAC
TFF2	1.60806965139965	4.51736888220841	2.05818623521333	5.71214134236658	0.0168479760317598	NA	0.0168479760317598	TRUE	up in NAC
RGCC	91.6062362873241	1.03572848359345	0.442477711835386	5.71003433433406	0.0168682094798358	0.752377281107926	0.0168682094798358	TRUE	up in NAC
PLAUR	409.847913551995	-2.06800619521548	0.781474533993896	5.70667446554194	0.0169005259252202	0.752377281107926	0.0169005259252202	TRUE	up in AAA
NFKB2	22.2619742176682	-1.4352531976104	0.587082315715979	5.69336342780427	0.0170291853484218	0.752377281107926	0.0170291853484218	TRUE	up in AAA
HOPX	4.06662417130744	-3.79739983457253	1.73656999400322	5.68980016747642	0.0170637976059565	0.752377281107926	0.0170637976059565	TRUE	up in AAA
NETO2	2.95784310295631	3.16960751665481	1.39864668394875	5.68632496453231	0.0170976244157395	0.752377281107926	0.0170976244157395	TRUE	up in NAC
FCER2	6.24896476759466	-2.83556263718661	1.23697302611615	5.66886235398956	0.0172686516513427	0.756284710654279	0.0172686516513427	TRUE	up in AAA
LMAN1	40.1619004330915	1.68712890606612	0.731951790895262	5.65169667393288	0.0174384916547565	0.759144169426489	0.0174384916547565	TRUE	up in NAC
RP11-472N13.3	2.61634105652963	3.58344950681422	1.58980865195566	5.64191978577181	0.0175359953314665	0.759144169426489	0.0175359953314665	TRUE	up in NAC
ZNF385A	50.7395179625053	1.41500650696007	0.615376463274453	5.63736905105354	0.0175815709565991	0.759144169426489	0.0175815709565991	TRUE	up in NAC
MX1	30.8673532802887	-1.37441634176254	0.563395052861024	5.61594742558614	0.0177977566337924	0.764887699817705	0.0177977566337924	TRUE	up in AAA
SNX9	28.576089468359	-1.53807404195131	0.629836010653664	5.60164187781186	0.0179436537972601	0.767571088248376	0.0179436537972601	TRUE	up in AAA
APBB1IP	50.7546022170607	1.0105715897797	0.436195189705363	5.55137648958511	0.0184661593918198	0.786265129289661	0.0184661593918198	TRUE	up in NAC
EFNA4	3.01023948389554	-4.83617617298474	2.01889706102615	5.53694550727636	0.0186190532898477	0.788672975203124	0.0186190532898477	TRUE	up in AAA
ATF3	55.9419441626782	2.12772540224196	0.943976306448238	5.52461020888907	0.0187507801894215	0.788672975203124	0.0187507801894215	TRUE	up in NAC
RUNX2	7.25468730697221	2.69218796122471	1.1965390002011	5.52188893143575	0.0187799697259415	0.788672975203124	0.0187799697259415	TRUE	up in NAC
PLIN2	217.571969487315	1.44411126664415	0.63957837249275	5.48339097089269	0.0191979819316701	0.800797975527423	0.0191979819316701	TRUE	up in NAC
DSE	53.3187182934629	2.03660330073766	0.906640195663222	5.47931167539114	0.019242834901768	0.800797975527423	0.019242834901768	TRUE	up in NAC
HTRA1	11.7583623196218	1.71335501666885	0.744463908173891	5.44690376705869	0.0196030396100366	0.81124532463956	0.0196030396100366	TRUE	up in NAC
RP11-356C4.3	1.90070558152365	4.74967717443975	2.19805371819439	5.44140572229223	0.0196648369989696	NA	0.0196648369989696	TRUE	up in NAC
HLA-DPB1	1062.09829591889	-1.70264645298248	0.671720370047641	5.44092094746772	0.019670295465328	0.81124532463956	0.019670295465328	TRUE	up in AAA
PRNP	44.7491286998206	1.33526617440383	0.591702548983111	5.38178472951947	0.0203480518775257	0.835451040703589	0.0203480518775257	TRUE	up in NAC
CD70	2.25237321841639	-4.72555532609923	1.99589468879216	5.37309694402337	0.0204496382371798	0.835890323854856	0.0204496382371798	TRUE	up in AAA
RP11-742B18.1	4.33147735310598	3.23029066230186	1.43267974621968	5.35345033879256	0.0206813057373529	0.841619331267411	0.0206813057373529	TRUE	up in NAC
TMBIM6	208.918229705036	0.943703537882319	0.420301935539829	5.32491893930349	0.0210225865772812	0.851738893177335	0.0210225865772812	TRUE	up in NAC
VAT1	16.0894344263932	1.32033622738079	0.58928597762227	5.296765890759	0.021365057991521	0.859765650428185	0.021365057991521	TRUE	up in NAC
FAM159A	1.58989890279043	4.49441626572967	2.13140619694414	5.29461475828423	0.0213914620946404	NA	0.0213914620946404	TRUE	up in NAC
NPL	25.9501104749457	1.45709917937723	0.664741657202979	5.29329572970566	0.0214076692343214	0.859765650428185	0.0214076692343214	TRUE	up in NAC
FABP3	4.21645681270011	2.70334905863351	1.16462492908251	5.25042576845157	0.021941401602162	0.874504039987789	0.021941401602162	TRUE	up in NAC
PNCK	1.66305788532143	4.55699251356777	2.16511346113961	5.24922364203818	0.0219565652211626	NA	0.0219565652211626	TRUE	up in NAC
EVI2A	54.7217848596882	1.48355077766738	0.672260823688135	5.24856972967402	0.0219648182273762	0.874504039987789	0.0219648182273762	TRUE	up in NAC
CST3	1260.15882431285	-1.52048067803867	0.618076102930309	5.23108051468283	0.0221867454002193	0.879532316576799	0.0221867454002193	TRUE	up in AAA
PPFIBP1	2.06842018117884	-4.49096104343156	1.95418290021425	5.22059338819244	0.0223209332863037	NA	0.0223209332863037	TRUE	up in AAA
ATXN1	26.0040334256785	1.67320933165924	0.761630227150614	5.1700242996444	0.0229798944704708	0.900215818836336	0.0229798944704708	TRUE	up in NAC
EPB41L3	36.6603213365605	-1.32614377346594	0.562855320463647	5.16163191841549	0.0230911906997563	0.900215818836336	0.0230911906997563	TRUE	up in AAA
HSPA1A	415.037267321189	1.79900089139745	0.823774456513324	5.16112518412798	0.0230979286591681	0.900215818836336	0.0230979286591681	TRUE	up in NAC
ACKR3	28.8353808520464	2.68132827298214	1.22746101554216	5.15844623442072	0.0231335840836984	0.900215818836336	0.0231335840836984	TRUE	up in NAC
ZNF395	9.4482261555236	2.40609414591087	1.10336688633926	5.15362419145921	0.0231979068244223	0.900215818836336	0.0231979068244223	TRUE	up in NAC
RUNX1	35.0984604165091	1.51424578107658	0.688016913964197	5.13578395546119	0.0234374999368042	0.905691961843647	0.0234374999368042	TRUE	up in NAC
DAPK1	10.8334036176748	1.71049890811564	0.800691109707881	5.10938710958492	0.0237967252413244	0.915725866294814	0.0237967252413244	TRUE	up in NAC
TDRD3	7.81857713473281	2.18631725273304	0.986427874598466	5.10121169096823	0.0239091360918789	0.916218019320875	0.0239091360918789	TRUE	up in NAC
RP11-38P22.2	2.13270714820088	3.63771693584607	1.71327040888665	5.08926378441893	0.0240744098162617	NA	0.0240744098162617	TRUE	up in NAC
DLGAP1-AS1	5.67939240105779	2.35753525365617	1.0746520237712	5.06402217743496	0.0244274824781771	0.929951911035587	0.0244274824781771	TRUE	up in NAC
LAD1	2.53288835098251	-4.50333522914082	2.01888992620824	5.04391581251146	0.0247125676862108	0.929951911035587	0.0247125676862108	TRUE	up in AAA
SLC38A2	51.124411582219	1.57538734944969	0.729361391621308	5.03140182290396	0.0248917432751462	0.929951911035587	0.0248917432751462	TRUE	up in NAC
MAP3K7CL	8.26535605137968	1.99970434916245	0.941708111055378	5.01895923716297	0.0250712339327403	0.929951911035587	0.0250712339327403	TRUE	up in NAC
CD40	19.5117640095542	-1.90875217436774	0.817161730281646	5.01634312833573	0.0251091433034498	0.929951911035587	0.0251091433034498	TRUE	up in AAA
WNT5A	2.8721931917366	3.3471134402081	1.57480755868703	5.00167378739682	0.0253228183945393	0.929951911035587	0.0253228183945393	TRUE	up in NAC
HPCAL1	21.2498462348687	1.34833593018343	0.631224619937181	5.00016274661462	0.0253449353724993	0.929951911035587	0.0253449353724993	TRUE	up in NAC
ACTN1	39.0594376610313	1.44750343353715	0.674156470329341	4.99313973552965	0.0254479942028707	0.929951911035587	0.0254479942028707	TRUE	up in NAC
PRKAG2-AS1	9.63862561468509	1.93407751911032	0.900444012862902	4.97763744706536	0.025677025403038	0.929951911035587	0.025677025403038	TRUE	up in NAC
SOD2	787.22479294305	-1.98724468191658	0.807230407317049	4.9686800358562	0.0258103374110949	0.929951911035587	0.0258103374110949	TRUE	up in AAA
SEMA3C	4.45352591227192	2.52195139173869	1.19994576899737	4.94974274133579	0.0260945511665794	0.929951911035587	0.0260945511665794	TRUE	up in NAC
CPB1	2.19191354736532	4.98831761210492	2.42544385882685	4.93650478600994	0.0262951580166811	0.929951911035587	0.0262951580166811	TRUE	up in NAC
BIRC7	2.19191354736532	4.98831761210492	2.42544385882685	4.93650478600994	0.0262951580166811	0.929951911035587	0.0262951580166811	TRUE	up in NAC
CLPS	2.19191354736532	4.98831761210492	2.42544385882685	4.93650478600994	0.0262951580166811	0.929951911035587	0.0262951580166811	TRUE	up in NAC
RPN2	48.4965080713794	0.974462967068029	0.449539826832275	4.936246493142	0.0262990880662684	0.929951911035587	0.0262990880662684	TRUE	up in NAC
CASD1	4.30262899380514	-3.156740990608	1.4839820969299	4.93131123173192	0.0263742978063944	0.929951911035587	0.0263742978063944	TRUE	up in AAA
VASH1	8.60427629107524	2.24123351194637	1.01178370896934	4.92686492090629	0.0264422477118118	0.929951911035587	0.0264422477118118	TRUE	up in NAC
RAMP1	4.96647829977832	-2.67625136208574	1.2271204944376	4.9173634228572	0.0265880631208877	0.929951911035587	0.0265880631208877	TRUE	up in AAA
CLIP4	8.45626392973549	2.15138411119186	1.03093497177024	4.91616247519115	0.0266065529549833	0.929951911035587	0.0266065529549833	TRUE	up in NAC
RPS12	1714.37589519986	-1.01169176083932	0.436850350458384	4.89594325299252	0.0269198637722961	0.929951911035587	0.0269198637722961	TRUE	up in AAA
CCDC141	2.3096573678649	-4.38269063110963	2.00713714005	4.89173615414117	0.0269855363776346	0.929951911035587	0.0269855363776346	TRUE	up in AAA
TNIP1	28.5042687760537	-1.3050255932864	0.575966456477973	4.88659114145694	0.0270660762645877	0.929951911035587	0.0270660762645877	TRUE	up in AAA
TANC2	10.0193359672694	2.21872905697831	1.02434465536019	4.8860633021632	0.0270743531708508	0.929951911035587	0.0270743531708508	TRUE	up in NAC
PTPN12	36.8017243232947	1.34251980176058	0.631063068223409	4.8727163186972	0.0272845207074009	0.929951911035587	0.0272845207074009	TRUE	up in NAC
HEXDC	6.91382545941518	-2.74178636776945	1.22464732372706	4.84329334824	0.0277538431158489	0.929951911035587	0.0277538431158489	TRUE	up in AAA
GBP2	43.1990758232244	1.2306705818623	0.577672175024875	4.83558144438008	0.027878238472877	0.929951911035587	0.027878238472877	TRUE	up in NAC
RP11-108M9.4	6.99550651173207	1.98059642307377	0.947384241492653	4.83206409889775	0.0279351668155068	0.929951911035587	0.0279351668155068	TRUE	up in NAC
KLF10	37.551866702909	1.71121405691564	0.810349202174966	4.79541251170446	0.0285356225698686	0.929951911035587	0.0285356225698686	TRUE	up in NAC
TP53	10.7737035005835	-1.6507038325824	0.748536734832886	4.7945622607261	0.0285497104353268	0.929951911035587	0.0285497104353268	TRUE	up in AAA
ITGB1	96.588457237138	1.36934261581012	0.648379707010054	4.78951929491242	0.0286334166267103	0.929951911035587	0.0286334166267103	TRUE	up in NAC
PDPN	4.60421717004265	-2.79261404855815	1.29172378661434	4.78511037160253	0.028706807920594	0.929951911035587	0.028706807920594	TRUE	up in AAA
CD1C	21.5550544402841	-2.42694269867513	1.02241128507101	4.78336754027993	0.0287358732147667	0.929951911035587	0.0287358732147667	TRUE	up in AAA
NPIPB11	2.20586613073188	3.68833475346774	1.79785863016478	4.77065032987088	0.0289488884763287	0.929951911035587	0.0289488884763287	TRUE	up in NAC
C6orf62	58.2152591530911	1.30615396267996	0.616473677624016	4.76831563953486	0.0289881731967679	0.929951911035587	0.0289881731967679	TRUE	up in NAC
HIST1H3D	3.68144961034121	-3.65185373885755	1.7955593767834	4.756887646189	0.0291812690852026	0.929951911035587	0.0291812690852026	TRUE	up in AAA
HIST1H2BK	20.8207997289846	1.69336400957078	0.800015987791528	4.7469699608701	0.0293499313353656	0.929951911035587	0.0293499313353656	TRUE	up in NAC
INHBA	68.9554583802254	-2.41197840810238	0.987791992743431	4.74256303366113	0.0294252019917927	0.929951911035587	0.0294252019917927	TRUE	up in AAA
SLC2A5	9.621936732659	1.853005538159	0.851020382131374	4.74132716247153	0.0294463468476635	0.929951911035587	0.0294463468476635	TRUE	up in NAC
HAMP	7.23185828308277	3.6635686415081	1.53615332057125	4.73215293390414	0.0296038069052712	0.929951911035587	0.0296038069052712	TRUE	up in NAC
SEL1L	27.916230234708	1.35867033099471	0.646234187740061	4.71564398035281	0.0298893684607063	0.929951911035587	0.0298893684607063	TRUE	up in NAC
HIC2	3.72431439911968	2.89819740419477	1.4069756900028	4.70239781418763	0.0301205671131935	0.929951911035587	0.0301205671131935	TRUE	up in NAC
AARS	6.12937719856743	2.1142365695138	1.00802269171841	4.68367898969967	0.030450468180085	0.929951911035587	0.030450468180085	TRUE	up in NAC
RNASE4	1.96821843452966	3.51177965166793	1.73525501326479	4.66408727312667	0.0307997898456338	NA	0.0307997898456338	TRUE	up in NAC
FAM20C	13.327535480174	1.55055636784174	0.746937877031372	4.65830528763001	0.030903679593766	0.929951911035587	0.030903679593766	TRUE	up in NAC
CD151	24.1416217550034	1.14621152419312	0.548402105966822	4.63380444350902	0.0313479784679204	0.929951911035587	0.0313479784679204	TRUE	up in NAC
C16orf45	2.69881979655476	-4.51396411533352	2.11256000846387	4.61756398381151	0.0316461510493682	0.929951911035587	0.0316461510493682	TRUE	up in AAA
RP11-214O1.3	5.21309525854377	3.34187254198926	1.60418323373844	4.61697597907598	0.0316570020757681	0.929951911035587	0.0316570020757681	TRUE	up in NAC
SEC24D	11.9179327401068	1.82360564103571	0.889288102455317	4.58865613940034	0.0321842391690183	0.929951911035587	0.0321842391690183	TRUE	up in NAC
P2RY1	1.74040297101235	3.81324066621824	1.92534371602899	4.56702909499356	0.0325930423423307	NA	0.0325930423423307	TRUE	up in NAC
FAM188A	4.13437365321361	2.37346526130182	1.1250088321173	4.56255999025173	0.0326781929171499	0.929951911035587	0.0326781929171499	TRUE	up in NAC
MYBBP1A	3.11078653274591	-3.55759859673679	1.76807492496482	4.5533505741036	0.0328543947117446	0.929951911035587	0.0328543947117446	TRUE	up in AAA
PDK1	8.87142140691381	2.20074045163767	1.07579294496125	4.54808671055434	0.032955552400302	0.929951911035587	0.032955552400302	TRUE	up in NAC
SLC25A37	106.050267897141	1.90414720869009	0.931747977980262	4.5407499868039	0.0330970879579247	0.929951911035587	0.0330970879579247	TRUE	up in NAC
NR4A1	58.2071910520026	1.62667442519694	0.791775665090001	4.53663390901571	0.0331767706454645	0.929951911035587	0.0331767706454645	TRUE	up in NAC
TMED2	41.8991209273626	1.26172504848377	0.604916652549072	4.5348625978334	0.0332111229014049	0.929951911035587	0.0332111229014049	TRUE	up in NAC
LTA4H	59.4350479429671	1.13880084913468	0.557632234770302	4.52901206412108	0.0333248505768504	0.929951911035587	0.0333248505768504	TRUE	up in NAC
ARID5B	34.8457495312641	-1.17890200067791	0.539480680620001	4.52628006089736	0.0333780968531751	0.929951911035587	0.0333780968531751	TRUE	up in AAA
ITGAV	15.2001890731815	1.81407035396181	0.889846161983422	4.52109720959526	0.0334793541080553	0.929951911035587	0.0334793541080553	TRUE	up in NAC
ITGA4	26.9059429520979	-1.40714516939896	0.641986638224893	4.51743902563931	0.0335510171181326	0.929951911035587	0.0335510171181326	TRUE	up in AAA
RND3	9.86741790295688	-2.59984676181697	1.19186847258228	4.51627685418634	0.0335738173269046	0.929951911035587	0.0335738173269046	TRUE	up in AAA
IL18R1	1.97102954734236	-4.49951632625654	2.07289316576113	4.50567627232504	0.0337825349780094	NA	0.0337825349780094	TRUE	up in AAA
LIPN	5.19765058672941	2.70385645596802	1.3212333569467	4.50315631711142	0.0338323502037734	0.929951911035587	0.0338323502037734	TRUE	up in NAC
PHLDA2	10.286007012779	-1.96262708173091	0.900284767644585	4.49626791740459	0.0339689142296698	0.929951911035587	0.0339689142296698	TRUE	up in AAA
CXCL12	4.8729857003768	-4.07872043348131	1.94477286757841	4.49232369054474	0.0340473686293782	0.929951911035587	0.0340473686293782	TRUE	up in AAA
CECR1	36.3504818520625	-1.17609163158588	0.54101667548945	4.49102642042805	0.0340732139236451	0.929951911035587	0.0340732139236451	TRUE	up in AAA
SPCS2	66.3337617072734	0.945489369509847	0.45500372229792	4.48342253401811	0.0342251177769858	0.929951911035587	0.0342251177769858	TRUE	up in NAC
ZNF33B	3.70147685618809	-2.95976696405868	1.46791685274621	4.48135073659309	0.0342666289339409	0.929951911035587	0.0342666289339409	TRUE	up in AAA
NID1	2.67312884046585	-3.51247781183673	1.75769154251916	4.4794203106765	0.0343053548932407	0.929951911035587	0.0343053548932407	TRUE	up in AAA
TMEM52B	2.11868881235605	3.69103625154955	1.87259421097251	4.46734452370129	0.0345486458127045	NA	0.0345486458127045	TRUE	up in NAC
FHAD1	2.9381786375865	2.73424952238877	1.37283895821183	4.45544455538067	0.0347901596758065	0.929951911035587	0.0347901596758065	TRUE	up in NAC
COPG1	9.82512995361345	1.65642175301652	0.819205920300671	4.44967185670679	0.0349079538097116	0.929951911035587	0.0349079538097116	TRUE	up in NAC
MMP1	42.6733024423111	-5.46360876647454	2.02479689623926	4.44929686660376	0.0349156200385237	0.929951911035587	0.0349156200385237	TRUE	up in AAA
IL1R2	20.0264162098058	-2.08338863849025	0.917998384245915	4.44587773806959	0.0349856013416867	0.929951911035587	0.0349856013416867	TRUE	up in AAA
USP53	16.9397197072087	-2.17609779202178	0.970200312745552	4.43101053446026	0.0352916071574371	0.929951911035587	0.0352916071574371	TRUE	up in AAA
ALG2	6.92505014566367	1.79810935466086	0.891511946204034	4.41617379502944	0.0355997781522484	0.929951911035587	0.0355997781522484	TRUE	up in NAC
TVP23A	2.15496719648306	-4.22319052594852	2.05772149508704	4.41502344023316	0.0356237892508782	0.929951911035587	0.0356237892508782	TRUE	up in AAA
GNG12	3.03221525288894	-3.4040012380772	1.75754393825611	4.41248008725999	0.0356769362539488	0.929951911035587	0.0356769362539488	TRUE	up in AAA
SLC12A7	9.5355279226137	-1.72449044167147	0.813292109202019	4.40727720556745	0.0357859165323803	0.929951911035587	0.0357859165323803	TRUE	up in AAA
SPRY2	4.27612443233995	2.77231095075382	1.33264998842354	4.3881988677024	0.0361885240624063	0.929951911035587	0.0361885240624063	TRUE	up in NAC
MTHFD1L	6.49580785858061	1.93093791002621	0.933191469882244	4.36806905721285	0.0366184646800894	0.929951911035587	0.0366184646800894	TRUE	up in NAC
ZCCHC14	3.91535629778324	2.83386174645558	1.3953245143731	4.36613961071583	0.0366599544849596	0.929951911035587	0.0366599544849596	TRUE	up in NAC
RCAN1	19.1081198286845	-1.26376893875934	0.591207100486442	4.35978297043173	0.0367969928947934	0.929951911035587	0.0367969928947934	TRUE	up in AAA
TEX2	3.7285005022796	2.70618922685324	1.36711101824724	4.34904482932295	0.0370297088704797	0.929951911035587	0.0370297088704797	TRUE	up in NAC
AUTS2	2.12090331249268	-4.32203989882395	2.07421031658511	4.34436048270791	0.0371317099561263	NA	0.0371317099561263	TRUE	up in AAA
CBLB	5.22602179278719	2.07949410240338	1.01293777479052	4.3292913216928	0.037461839985747	0.929951911035587	0.037461839985747	TRUE	up in NAC
NR4A2	64.5177976550936	1.65138710581417	0.822191727037531	4.3257618651549	0.0375396056100687	0.929951911035587	0.0375396056100687	TRUE	up in NAC
NT5E	12.8923698339444	2.67570328799217	1.32973872564785	4.32308855647073	0.0375986200145471	0.929951911035587	0.0375986200145471	TRUE	up in NAC
HIF1A-AS2	17.9502269319574	5.69238355521493	2.52630554886571	4.32206879507896	0.0376211572764919	0.929951911035587	0.0376211572764919	TRUE	up in NAC
C18orf32	9.47752109166065	2.05261192113727	0.982703844354862	4.31717732935866	0.0377294581851403	0.929951911035587	0.0377294581851403	TRUE	up in NAC
ZNF708	4.65206674246441	-2.59950680412179	1.30253747155022	4.317064176508	0.0377319673408153	0.929951911035587	0.0377319673408153	TRUE	up in AAA
CD79B	17.4019427844939	-2.5121441608225	1.12269080662897	4.31683013720727	0.0377371576989758	0.929951911035587	0.0377371576989758	TRUE	up in AAA
TGIF1	27.1735692982465	1.60520033933686	0.795884260673432	4.30787174685332	0.0379363940049301	0.929951911035587	0.0379363940049301	TRUE	up in NAC
TMEM30A	25.6528370770509	1.20973114152984	0.598144677056683	4.30639247254238	0.0379693992412634	0.929951911035587	0.0379693992412634	TRUE	up in NAC
SUCNR1	1.22410399013544	4.14142883630681	2.24153723367025	4.29479635250014	0.0382291742116129	NA	0.0382291742116129	TRUE	up in NAC
MVB12B	3.17810115031563	-3.43972240854896	1.79274529439015	4.28140830947439	0.0385314103043253	0.929951911035587	0.0385314103043253	TRUE	up in AAA
AP3S1	24.8693427170575	1.05930050086781	0.524218879527126	4.27210169713779	0.0387429829874899	0.929951911035587	0.0387429829874899	TRUE	up in NAC
TPSAB1	5.74207808819781	-4.14744089698561	1.92337169126878	4.27178185292376	0.038750275808136	0.929951911035587	0.038750275808136	TRUE	up in AAA
SNX8	23.6521615406537	-1.42586800274767	0.674836846285434	4.26926340599827	0.0388077496455831	0.929951911035587	0.0388077496455831	TRUE	up in AAA
CD27	2.63549304670867	-4.48577392484707	2.1760720825758	4.24903976028441	0.0392725302280897	0.929951911035587	0.0392725302280897	TRUE	up in AAA
RP11-727F15.9	2.62147471086384	-4.47123861971109	2.17534308650604	4.24081284994584	0.0394632686647384	0.929951911035587	0.0394632686647384	TRUE	up in AAA
ETS1	7.54824490349398	-2.50044624655152	1.19195253400737	4.24079725820507	0.0394636310757625	0.929951911035587	0.0394636310757625	TRUE	up in AAA
TMED10	51.024916241867	1.03774970963427	0.512765186143858	4.23615378541491	0.0395717184646702	0.929951911035587	0.0395717184646702	TRUE	up in NAC
LRRC8C	11.9289738724937	1.68330306477953	0.852401597089556	4.22189614592558	0.0399055427870395	0.929951911035587	0.0399055427870395	TRUE	up in NAC
KDM3A	9.11944696361745	2.12663119893598	1.08914824569301	4.21902575552873	0.039973105907753	0.929951911035587	0.039973105907753	TRUE	up in NAC
CHMP6	10.0778479574957	-1.77166195529271	0.860036032431734	4.21286079926535	0.0401186225007542	0.929951911035587	0.0401186225007542	TRUE	up in AAA
HLA-DQA1	360.434182421033	-1.54665199797462	0.701448523573214	4.20126939200233	0.0403937316517779	0.929951911035587	0.0403937316517779	TRUE	up in AAA
ST6GAL1	14.6613223587341	-1.88979781865042	0.902981408925669	4.18403723343306	0.0408063840621649	0.929951911035587	0.0408063840621649	TRUE	up in AAA
FIZ1	2.07622519751851	2.92057147167149	1.52873452052524	4.18031976010579	0.0408959841068028	NA	0.0408959841068028	TRUE	up in NAC
ERLIN1	4.42778324974181	2.00724341405119	1.03515378708113	4.17811958249444	0.0409491109758706	0.929951911035587	0.0409491109758706	TRUE	up in NAC
BEST1	7.47772431415455	1.80414843732358	0.920547941695007	4.16687727712491	0.0412217084171129	0.929951911035587	0.0412217084171129	TRUE	up in NAC
ITM2C	8.43401432316362	-2.48189698388313	1.201788825461	4.16637728950197	0.0412338760297714	0.929951911035587	0.0412338760297714	TRUE	up in AAA
RP11-841O20.2	14.4569560585219	1.98818547323674	1.02752063613319	4.16362388186415	0.0413009501084794	0.929951911035587	0.0413009501084794	TRUE	up in NAC
SGK3	14.8033341059888	1.69849108527562	0.864525959041902	4.16326619554205	0.0413096718935228	0.929951911035587	0.0413096718935228	TRUE	up in NAC
YIPF5	15.1224620061822	1.6035905584956	0.812654094196127	4.16223726255829	0.0413347720746472	0.929951911035587	0.0413347720746472	TRUE	up in NAC
PUS1	4.72060755420018	-2.58511391384125	1.32460508484922	4.15133453820115	0.0416017237006071	0.929951911035587	0.0416017237006071	TRUE	up in AAA
RMDN3	3.22429407285162	2.31488772514231	1.18724583327627	4.14453401039447	0.0417691503618245	0.929951911035587	0.0417691503618245	TRUE	up in NAC
GMFB	15.0535067935321	1.39040986762655	0.715584388226804	4.14401948118004	0.0417818466704502	0.929951911035587	0.0417818466704502	TRUE	up in NAC
RGL1	13.2222674913822	-2.02259864016826	0.973003064577282	4.13659134542326	0.0419655928109107	0.929951911035587	0.0419655928109107	TRUE	up in AAA
LEPROT	54.5287724518399	1.24161769881317	0.633496574155946	4.13400523909048	0.0420297631683045	0.929951911035587	0.0420297631683045	TRUE	up in NAC
NEAT1	1397.81981242985	1.59456549758199	0.814967597471937	4.13113838420142	0.0421010204198129	0.929951911035587	0.0421010204198129	TRUE	up in NAC
PPP1R3B	11.9083784370306	2.41565608886783	1.22168044434606	4.12181984143783	0.042333516342523	0.929951911035587	0.042333516342523	TRUE	up in NAC
AC093391.2	1.40723944050998	4.31240817960013	2.3591983293748	4.11142689084953	0.0425944113494102	NA	0.0425944113494102	TRUE	up in NAC
IFITM10	3.91345397371959	2.13103928827661	1.09457643310329	4.10420997201058	0.0427765722736028	0.929951911035587	0.0427765722736028	TRUE	up in NAC
TNFRSF18	3.61330599105966	-3.22302014237242	1.63001351934496	4.10106143606329	0.0428563003516948	0.929951911035587	0.0428563003516948	TRUE	up in AAA
KRT18	2.24548567538083	3.87100464871379	1.85733633613542	4.09865329490067	0.0429173854056216	0.929951911035587	0.0429173854056216	TRUE	up in NAC
STK24	30.5240851639178	1.32695036214225	0.671124733889031	4.08667117165896	0.0432226888241652	0.929951911035587	0.0432226888241652	TRUE	up in NAC
SGK1	139.986427471099	1.21404807771971	0.618335345433876	4.08072500329642	0.0433750439074132	0.929951911035587	0.0433750439074132	TRUE	up in NAC
DNAH11	2.21569836341678	4.16245949334757	2.22323798084438	4.07309672282726	0.0435713264180983	0.929951911035587	0.0435713264180983	TRUE	up in NAC
IER5L	13.4171419186162	1.39965742236202	0.729383050867563	4.07238559404096	0.0435896719546602	0.929951911035587	0.0435896719546602	TRUE	up in NAC
MGAT1	64.6149066761458	0.918580874757655	0.471433127911629	4.07175516972486	0.0436059422912921	0.929951911035587	0.0436059422912921	TRUE	up in NAC
SETBP1	3.19814669846119	-3.38575401358004	1.82370345168787	4.05431982028738	0.0440584648423859	0.929951911035587	0.0440584648423859	TRUE	up in AAA
UBXN2B	13.6501746096857	1.35269083440318	0.688561992182411	4.04489138154057	0.0443052297942464	0.929951911035587	0.0443052297942464	TRUE	up in NAC
UBE2E1	24.8536589886032	-1.31681320029097	0.644819974483193	4.03365107429974	0.0446013179924792	0.929951911035587	0.0446013179924792	TRUE	up in AAA
ZNF654	5.26327134573505	2.08199911064609	1.06524331918675	4.02137848687614	0.044926978467555	0.929951911035587	0.044926978467555	TRUE	up in NAC
ARL6IP1	44.0593315256828	1.08720828653712	0.555303163151046	4.01886447667651	0.0449939976726975	0.929951911035587	0.0449939976726975	TRUE	up in NAC
CXCL1	124.961894212454	-4.38809209793738	1.73814849610591	3.99696967139297	0.0455821466020663	0.929951911035587	0.0455821466020663	TRUE	up in AAA
LINC01116	18.8853393545564	5.21105657548924	2.49881834206442	3.99421736701545	0.0456566513287517	0.929951911035587	0.0456566513287517	TRUE	up in NAC
RPS13	1055.49751051855	-0.736776753066403	0.357287146840575	3.99403333366905	0.0456616376751367	0.929951911035587	0.0456616376751367	TRUE	up in AAA
EVI2B	121.126241113018	0.999947379742424	0.516188135198584	3.99100598752619	0.04574374540709	0.929951911035587	0.04574374540709	TRUE	up in NAC
JHDM1D-AS1	6.60011501458123	-2.41579126590837	1.18601006387656	3.98995458055244	0.0457722980661188	0.929951911035587	0.0457722980661188	TRUE	up in AAA
MSLN	1.78104929780409	-4.321245392666	2.12378961682739	3.98585834061427	0.0458837173121063	NA	0.0458837173121063	TRUE	up in AAA
CALR	154.855116064732	0.828163068759236	0.42323654906316	3.98150169252088	0.0460025334261624	0.929951911035587	0.0460025334261624	TRUE	up in NAC
FGFBP2	1.6351634003774	-4.28434071314801	2.11769724071025	3.9791947620267	0.0460655801387674	NA	0.0460655801387674	TRUE	up in AAA
CDC37	42.2332004316747	-0.950238266436281	0.466139418260161	3.97862457571552	0.0460811769407578	0.929951911035587	0.0460811769407578	TRUE	up in AAA
ZFAND2A	18.2134018732908	1.49087468151484	0.766389348824311	3.97244179470413	0.0462506577265926	0.929951911035587	0.0462506577265926	TRUE	up in NAC
SLC39A8	10.6915581183395	-1.56600132430166	0.774566766476239	3.9592993822454	0.0466131004271438	0.929951911035587	0.0466131004271438	TRUE	up in AAA
SIPA1L1	18.3431139089863	-1.47413099976947	0.712925347010878	3.95801393122801	0.0466487111116662	0.929951911035587	0.0466487111116662	TRUE	up in AAA
GNE	2.83435797775756	2.85057133999087	1.51498495212866	3.94661331078684	0.0469657991458716	0.929951911035587	0.0469657991458716	TRUE	up in NAC
WSB2	14.2007206941493	1.23070805176792	0.634200956101928	3.94421444521954	0.0470328082788727	0.929951911035587	0.0470328082788727	TRUE	up in NAC
RP1-3J17.3	2.73963030762451	-3.37254034112957	1.79374843238825	3.93761513306529	0.047217672036608	0.929951911035587	0.047217672036608	TRUE	up in AAA
SEMA4A	15.0221971578395	-1.47726149709893	0.725773294159447	3.93688036121864	0.0472383022500283	0.929951911035587	0.0472383022500283	TRUE	up in AAA
BTG2	67.1654816938136	1.09667032889344	0.569669728116723	3.93573598415975	0.0472704518973938	0.929951911035587	0.0472704518973938	TRUE	up in NAC
ITPR3	2.04355822680176	-4.26051172589244	2.14408037690176	3.9350062040233	0.0472909660833218	NA	0.0472909660833218	TRUE	up in AAA
SNHG15	29.5069655176031	-1.62231156030014	0.77444309291101	3.93196113041373	0.0473766647630805	0.929951911035587	0.0473766647630805	TRUE	up in AAA
ALOX5	39.5541772776383	1.20631986067911	0.633179666891813	3.9163501892678	0.0478185895321738	0.929951911035587	0.0478185895321738	TRUE	up in NAC
GCDH	6.47110041119146	-2.33708962250249	1.19638119507276	3.91521285626105	0.0478509554061408	0.929951911035587	0.0478509554061408	TRUE	up in AAA
MR1	17.9757083502626	1.25899481952951	0.658282054970771	3.91193351343928	0.0479444074103299	0.929951911035587	0.0479444074103299	TRUE	up in NAC
MEF2C	48.2180795262455	-1.08430242925662	0.534212725731479	3.9091941804425	0.0480226182794916	0.929951911035587	0.0480226182794916	TRUE	up in AAA
IDO1	14.4893053781234	-3.51726242622073	1.57210640867848	3.90916549799995	0.0480234379055484	0.929951911035587	0.0480234379055484	TRUE	up in AAA
HM13	49.8841591003314	1.0304300690038	0.537096241013033	3.90738664129764	0.048074299160595	0.929951911035587	0.048074299160595	TRUE	up in NAC
CIITA	9.69121236232976	-1.55106147851051	0.777325210993102	3.89309905131228	0.0484848791943224	0.929951911035587	0.0484848791943224	TRUE	up in AAA
SPPL2A	23.3918310253686	1.15723697198136	0.598601623555802	3.89248500249894	0.0485026077483771	0.929951911035587	0.0485026077483771	TRUE	up in NAC
CHST15	19.5841943949477	1.64716041220244	0.879965518625757	3.8912664483133	0.0485378095884231	0.929951911035587	0.0485378095884231	TRUE	up in NAC
DDX3Y	14.6586407123326	1.73139091942499	0.91743737972587	3.88839536570551	0.0486208566761706	0.929951911035587	0.0486208566761706	TRUE	up in NAC
DENND5A	22.9717429232677	1.45785999584776	0.769876846402528	3.88188243069254	0.0488098022279009	0.929951911035587	0.0488098022279009	TRUE	up in NAC
MT1H	14.5607473070528	-2.34456761408268	1.11439150582204	3.87500870438729	0.0490100557040026	0.929951911035587	0.0490100557040026	TRUE	up in AAA
PPIE	10.0685032137576	-1.59228272828878	0.801685211715854	3.87187342617944	0.0491016842319343	0.929951911035587	0.0491016842319343	TRUE	up in AAA
TGFA	1.98489546637829	2.84464258354541	1.55301396548755	3.8566278536089	0.0495498220587704	NA	0.0495498220587704	TRUE	up in NAC
RPS15A	1048.4474793971	-0.899195931840761	0.440440688580163	3.85064156581193	0.0497269660883792	0.929951911035587	0.0497269660883792	TRUE	up in AAA
VPREB3	6.76124247660543	-4.43937219815567	2.05732169980166	3.85027860084309	0.049737728303834	0.929951911035587	0.049737728303834	TRUE	up in AAA
RHOB	83.387520678988	1.28789913056138	0.673948907521579	3.84512312929881	0.0498908583416205	0.929951911035587	0.0498908583416205	TRUE	up in NAC
