# Supplementary material for: Intracranial Aneurysms Induced by RUNX1 Through Regulation of NFKB1 in Patients With Hypertension-An Integrated Analysis Based on Multiple Datasets and Algorithms
Source: Front Neurol. 2022 May 17;13:877801. doi: 10.3389/fneur.2022.877801 (PMC9152011; doi:10.3389/fneur.2022.877801)
Supplement: Supplementary file 1 [file Data_Sheet_1.ZIP › 7_hub_gene/plot/韦恩图.xlsx]

## Sheet: Sheet1
SVM-RFE	ROIs
RPS4Y1	IFI30
SLA	SERPINE1
LILRB3	IL24
CLEC10A	RUNX1
DDX3Y	HMOX1
RUNX1
PLAC8
