# Supplementary material for: Intracranial Aneurysms Induced by RUNX1 Through Regulation of NFKB1 in Patients With Hypertension-An Integrated Analysis Based on Multiple Datasets and Algorithms
Source: Front Neurol. 2022 May 17;13:877801. doi: 10.3389/fneur.2022.877801 (PMC9152011; doi:10.3389/fneur.2022.877801)
Supplement: Supplementary file 1 [file Data_Sheet_1.ZIP › 8_scRNA_mono/8_mono.R]

setwd(dirname(rstudioapi::getActiveDocumentContext()$path))
file.copy("../3_AAA_singleCell/6.monocytes.rds", "./6.monocytes.rds")

library(Seurat)
library(patchwork)
library(ggplot2)
library(cowplot)

target.cells <- readRDS("6.monocytes.rds")
mono.exp <- GetAssayData(target.cells, slot = "data")
colnames(mono.exp) <- rownames(target.cells@meta.data)
mono.exp <- as.matrix(mono.exp)
write.table(cbind(id=rownames(mono.exp), mono.exp), "mono.exp.txt", sep = "\t", row.names = F, col.names = T, quote = F)

# 查看差异基因在样本中的表达量(C4b)
p1 <- VlnPlot(target.cells, features = "RUNX1", 
              group.by = "exp_group")
p1 + ylab("ln(CPM/10+1)") + xlab("Sample") + 
  theme(plot.title = element_text(hjust = 0.5))

my36colors <- c("#D6E7A3", "#57C3F3", "#476D87", "#E95C59", "#E59CC4", "#AB3282", "#23452F", "#BD956A", "#8C549C", "#585658", "#9FA3A8", "#E0D4CA", "#5F3D69", "#C5DEBA", "#58A4C3", "#E4C755", "#F7F398", "#AA9A59", "#E63863", "#E39A35", "#C1E6F3", "#6778AE", "#91D0BE", "#B53E2B", "#712820", "#DCC1DD", "#CCE0F5", "#CCC9E6", "#625D9E", "#68A180", "#3A6963", "#968175", "#E5D2DD", "#53A85F", "#F1BB72", "#F3B1A0") # 颜色设置

VlnPlot(target.cells,
    features = c(
        "RUNX1",
        "IFI30",
        "SERPINE1",
        "IL24",
        "HMOX1"
    ),
    cols = my36colors[10:15],
    pt.size = 0.3,
    group.by = "exp_group",
    # stacked = T,
    # direction = "horizontal", #水平作图
    ncol = 2
) +
    labs(x = "", y = "") #+
    # theme(
    #     axis.text.x = element_blank(),
    #     axis.ticks.x = element_blank()
    # ) # 不显示坐标刻度
ggsave("./ann_marker_VlnPlot.pdf", width = 7, height = 14)

RidgePlot(target.cells,
    features = c(
        "RUNX1",
        "IFI30",
        "SERPINE1",
        "IL24",
        "HMOX1"
    ),
    cols = my36colors[10:15],
    # pt.size = 0.3,
    group.by = "exp_group",
    # stacked = T,
    # direction = "horizontal", #水平作图
    ncol = 2
) +
    labs(x = "", y = "") #+
    # theme(
    #     axis.text.x = element_blank(),
    #     axis.ticks.x = element_blank()
    # ) # 不显示坐标刻度
ggsave("./ann_marker_RidgePlot.pdf", width = 7, height = 14)

# 倾向图
Idents(target.cells) <- "exp_group"
avg.target.cells <- as.data.frame(log1p(AverageExpression(target.cells, verbose = FALSE)$RNA))
avg.target.cells$gene <- rownames(avg.target.cells)
colnames(avg.target.cells)

genes.to.label = c("IFI30", "SERPINE1", "IL24", "RUNX1", "HMOX1")
p1 <- ggplot(avg.target.cells, aes(NAC, AAA)) + geom_point() + ggtitle("Monocytes/Macrophages")
p1 <- LabelPoints(plot = p1, points = genes.to.label, repel = TRUE)
p1

# 
setwd(dirname(rstudioapi::getActiveDocumentContext()$path))
library(Seurat)
library(ggplot2)
library(cowplot)
theme_set(theme_cowplot())
scRNA.combined <- readRDS("5.scRNA_anno.rds")
FeaturePlot(scRNA.combined,
    features = c(
        "RUNX1"#,
        # "IFI30",
        # "SERPINE1",
        # "IL24",
        # "HMOX1"
    ),
    split.by = "exp_group",
    pt.size = 0.2,
    min.cutoff = "q9"
)
ggsave("./gene_FeaturePlot.pdf", width = 7, height = 4)

FeaturePlot(scRNA.combined,
    features = c(
        "RUNX1",
        "IFI30",
        "SERPINE1",
        "IL24",
        "HMOX1"
    ),
    split.by = "exp_group",
    pt.size = 0.2,
    min.cutoff = "q9"
)
ggsave("./all_gene_FeaturePlot.pdf", width = 7, height = 12)
