# Supplementary material for: Intracranial Aneurysms Induced by RUNX1 Through Regulation of NFKB1 in Patients With Hypertension-An Integrated Analysis Based on Multiple Datasets and Algorithms
Source: Front Neurol. 2022 May 17;13:877801. doi: 10.3389/fneur.2022.877801 (PMC9152011; doi:10.3389/fneur.2022.877801)
Supplement: Supplementary file 1 [file Data_Sheet_1.ZIP › 8_scRNA_mono/RUNX1_down/gseaGO.txt]

seid	ONTOLOGY	ID	Description	setSize	enrichmentScore	NES	pvalue	p.adjust	qvalues	rank	leading_edge	core_enrichment
1	BP	GO:0042363	fat-soluble vitamin catabolic process	12	0.965843090256824	1.63291728564203	3.2963783125021e-06	0.0031816920515144	0.00317779190216327	324	tags=8%, list=2%, signal=8%	1594
2	MF	GO:0008401	retinoic acid 4-hydroxylase activity	10	0.960008658446344	1.57354593071858	4.9597284943225e-05	0.0255696961999916	0.0255383526153743	287	tags=10%, list=2%, signal=10%	1577
3	MF	GO:0004984	olfactory receptor activity	38	0.891404294942676	1.82685777870846	1.85625325265148e-09	7.49183812770138e-06	7.48265455897774e-06	1869	tags=8%, list=11%, signal=7%	343171/138804/341799
4	BP	GO:0050911	detection of chemical stimulus involved in sensory perception of smell	38	0.891404294942676	1.82685777870846	1.85625325265148e-09	7.49183812770138e-06	7.48265455897774e-06	1869	tags=8%, list=11%, signal=7%	343171/138804/341799
5	MF	GO:0008066	glutamate receptor activity	27	0.870899067799902	1.69780495677517	3.92031684947415e-06	0.0031816920515144	0.00317779190216327	1815	tags=19%, list=11%, signal=17%	2906/2914/2901/116443/2905
6	MF	GO:0071855	neuropeptide receptor binding	28	0.838504214461831	1.65107838919989	4.97594318025002e-05	0.0255696961999916	0.0255383526153743	1952	tags=21%, list=11%, signal=19%	2775/116/5367/90226/3060/8862
7	CC	GO:0045095	keratin filament	40	0.800838408964567	1.64968668794613	5.06832432110835e-05	0.0255696961999916	0.0255383526153743	2580	tags=30%, list=15%, signal=26%	2852/286077/85302/3849/338785/83755/85293/83481/57830/3848/84260/3856
8	CC	GO:0031225	anchored component of membrane	152	0.675383270965305	1.53442608182711	1.59609592862227e-05	0.0107364052798658	0.0107232444888754	2259	tags=28%, list=13%, signal=25%	2215/137797/10942/249/55600/5874/8794/2813/4684/2619/116372/65078/64180/1048/8000/57127/4680/2572/130576/284348/6975/762/2817/1944/349667/80328/133121/63827/266727/51299/1942/50863/11126/130574/594855/27255/83546/285704/56963/80329/4974/27293/8692
9	MF	GO:0004252	serine-type endopeptidase activity	144	0.675268820445172	1.5368055688939	7.23102528290309e-05	0.0324271311575521	0.0323873816618449	2180	tags=26%, list=13%, signal=23%	5644/25807/10942/716/1504/4316/5646/11330/63036/10136/1803/1991/23436/2161/922/3816/1990/3003/4485/3426/80975/9028/5046/5343/3249/360200/84000/94031/5655/1215/25823/2159/1506/11202/5652/64063/11012/3818
10	MF	GO:0008236	serine-type peptidase activity	161	0.671386867747762	1.53215006451518	2.12067659059375e-05	0.0131677703379021	0.0131516291557551	2180	tags=25%, list=13%, signal=22%	5644/1636/25807/10942/716/1504/4316/5646/11330/63036/10136/1803/1991/23436/2161/922/3816/1990/3003/4485/3426/80975/9028/5046/5343/3249/360200/84000/94031/5655/10003/1215/25823/2159/1506/11202/5652/64063/11012/3818
11	CC	GO:0016324	apical plasma membrane	328	0.600459082079029	1.37586799716632	8.98606491398554e-05	0.0381765873608902	0.038129790125327	2195	tags=22%, list=13%, signal=19%	245972/6781/4810/259266/358/55244/5348/1803/287/23209/4582/10257/91703/100506658/9429/4921/5874/57710/2813/784/154810/84612/1956/9365/5244/1048/57835/140803/23539/8777/3249/4680/7018/482/312/762/1080/92359/6712/5794/1464/54716/53405/286204/23516/23704/55966/4640/2065/56667/83959/222962/23418/7348/6337/6582/29881/10568/7010/5172/359/55686/54825/8842/84552/9963/5169/2195/6567/5174/947
12	BP	GO:0042738	exogenous drug catabolic process	20	-0.912623329550996	-1.98054888916946	1.58133723498665e-06	0.00255291083216244	0.00254978144900268	1059	tags=25%, list=6%, signal=23%	120227/113612/1571/1555/4842
13	MF	GO:0008391	arachidonic acid monooxygenase activity	15	-0.946499718405244	-1.90920857399128	3.18480889624594e-06	0.0031816920515144	0.00317779190216327	460	tags=13%, list=3%, signal=13%	1571/1555
14	MF	GO:0016917	GABA receptor activity	16	-0.954285461379945	-1.96608569831134	5.6443414397692e-07	0.00151870413672723	0.00151684249428745	625	tags=12%, list=4%, signal=12%	2564/2570
15	MF	GO:0008392	arachidonic acid epoxygenase activity	12	-0.956888194383627	-1.79361584001095	1.07227410768759e-05	0.00786854236114022	0.00785889702466915	460	tags=17%, list=3%, signal=16%	1571/1555
16	MF	GO:0022851	GABA-gated chloride ion channel activity	10	-0.963802219510778	-1.67737786681653	7.11609314834645e-05	0.0324271311575521	0.0323873816618449	625	tags=20%, list=4%, signal=19%	2556/2564
17	CC	GO:1902710	GABA receptor complex	14	-0.963851920729935	-1.89856123984855	1.12730706962603e-06	0.00227490566650533	0.00227211706480678	625	tags=14%, list=4%, signal=14%	2564/2570
18	MF	GO:0004890	GABA-A receptor activity	13	-0.963854021385402	-1.84860721057463	3.9416403016779e-06	0.0031816920515144	0.00317779190216327	625	tags=15%, list=4%, signal=15%	2564/2570
19	CC	GO:1902711	GABA-A receptor complex	13	-0.963854021385402	-1.84860721057463	3.9416403016779e-06	0.0031816920515144	0.00317779190216327	625	tags=15%, list=4%, signal=15%	2564/2570
