# Supplementary material for: Intracranial Aneurysms Induced by RUNX1 Through Regulation of NFKB1 in Patients With Hypertension-An Integrated Analysis Based on Multiple Datasets and Algorithms
Source: Front Neurol. 2022 May 17;13:877801. doi: 10.3389/fneur.2022.877801 (PMC9152011; doi:10.3389/fneur.2022.877801)
Supplement: Supplementary file 1 [file Data_Sheet_1.ZIP › 8_scRNA_mono/RUNX1_up/gseaGO.txt]

seid	ONTOLOGY	ID	Description	setSize	enrichmentScore	NES	pvalue	p.adjust	qvalues	rank	leading_edge	core_enrichment
1	MF	GO:0004890	GABA-A receptor activity	13	0.963912133891213	1.79848558334144	1.62411333080193e-06	0.00218713928547993	0.00218713928547993	623	tags=15%, list=4%, signal=15%	2570/2564
2	CC	GO:1902711	GABA-A receptor complex	13	0.963912133891213	1.79848558334144	1.62411333080193e-06	0.00218713928547993	0.00218713928547993	623	tags=15%, list=4%, signal=15%	2570/2564
3	CC	GO:1902710	GABA receptor complex	14	0.963910036613006	1.83373429986797	2.48191620496178e-06	0.0028648404194416	0.0028648404194416	623	tags=14%, list=4%, signal=14%	2570/2564
4	MF	GO:0022851	GABA-gated chloride ion channel activity	10	0.963860321887165	1.68823063122451	8.02731624299429e-05	0.0343003310576851	0.0343003310576851	623	tags=10%, list=4%, signal=10%	2564
5	MF	GO:0008392	arachidonic acid epoxygenase activity	12	0.956888194383627	1.72727872602728	1.13405267944433e-05	0.00833013240900926	0.00833013240900926	459	tags=17%, list=3%, signal=16%	1555/1571
6	MF	GO:0016917	GABA receptor activity	16	0.954343584018712	1.89726442486427	1.38794235943915e-06	0.00218713928547993	0.00218713928547993	623	tags=12%, list=4%, signal=12%	2570/2564
7	MF	GO:0008391	arachidonic acid monooxygenase activity	15	0.946499718405244	1.832828751054	3.36714528343559e-06	0.00313252879838998	0.00313252879838998	459	tags=13%, list=3%, signal=13%	1555/1571
8	BP	GO:0042738	exogenous drug catabolic process	20	0.912623329550996	1.9703574565601	1.50671687763334e-06	0.00218713928547993	0.00218713928547993	1058	tags=25%, list=6%, signal=23%	4842/1555/1571/113612/120227
9	CC	GO:0016324	apical plasma membrane	328	-0.60034068984556	-1.37112910542924	8.06567190712892e-05	0.0343003310576851	0.0343003310576851	2198	tags=22%, list=13%, signal=20%	8692/947/5174/6567/2195/5169/9963/84552/54825/8842/55686/359/5172/7010/23418/7348/6337/6582/29881/10568/222962/83959/2065/56667/4640/55966/23704/23516/286204/53405/54716/1464/5794/6712/92359/1080/762/312/482/7018/4680/3249/8777/23539/140803/57835/1048/5244/9365/1956/84612/154810/784/2813/57710/5874/4921/9429/100506658/91703/10257/4582/23209/287/1803/5348/55244/358/259266/4810/6781/245972
10	MF	GO:0008236	serine-type peptidase activity	161	-0.671108076974132	-1.51924917390541	3.6329753208612e-05	0.0195696270617057	0.0195696270617057	2261	tags=25%, list=13%, signal=22%	196294/3818/5652/64063/11012/11202/1506/2159/1215/25823/10003/5655/94031/84000/360200/3249/5343/5046/9028/80975/3426/4485/3003/1990/3816/922/2161/23436/1991/1803/10136/63036/11330/5646/4316/1504/716/10942/25807/1636/5644
11	MF	GO:0004252	serine-type endopeptidase activity	144	-0.674858912381694	-1.52254307469027	4.17337446161175e-05	0.0210755410311394	0.0210755410311394	2188	tags=26%, list=13%, signal=23%	3818/5652/64063/11012/11202/1506/2159/1215/25823/5655/94031/84000/360200/3249/5343/5046/9028/80975/3426/4485/3003/1990/3816/922/2161/23436/1991/1803/10136/63036/11330/5646/4316/1504/716/10942/25807/5644
12	CC	GO:0031225	anchored component of membrane	152	-0.675383270965306	-1.52675501584651	1.75063178472968e-05	0.0117875873505132	0.0117875873505132	2260	tags=28%, list=13%, signal=25%	8692/27293/80329/4974/56963/285704/11126/130574/594855/27255/83546/50863/1942/51299/266727/133121/63827/80328/349667/1944/2817/762/6975/284348/130576/2572/4680/57127/8000/1048/64180/65078/116372/2619/4684/2813/8794/5874/55600/249/10942/137797/2215
13	CC	GO:0045095	keratin filament	40	-0.800838408964567	-1.63125482422991	5.53105925520587e-05	0.0262887992835667	0.0262887992835667	2581	tags=30%, list=15%, signal=26%	3856/84260/3848/57830/83481/85293/83755/338785/3849/85302/286077/2852
14	MF	GO:0071855	neuropeptide receptor binding	28	-0.838562377667786	-1.6176023107499	3.10781967043822e-05	0.0179365592408149	0.0179365592408149	1952	tags=25%, list=11%, signal=22%	1906/8862/3060/90226/5367/116/2775
15	MF	GO:0008066	glutamate receptor activity	27	-0.872120424086979	-1.67296968716334	3.75157205403561e-06	0.00313252879838998	0.00313252879838998	1795	tags=22%, list=10%, signal=20%	2890/2905/116443/2901/2914/2906
16	MF	GO:0004984	olfactory receptor activity	38	-0.898446138625385	-1.81672114226524	3.71934493526381e-10	1.50261535384658e-06	1.50261535384658e-06	1749	tags=11%, list=10%, signal=9%	26658/138804/341799/343171
17	BP	GO:0050911	detection of chemical stimulus involved in sensory perception of smell	38	-0.898446138625385	-1.81672114226524	3.71934493526381e-10	1.50261535384658e-06	1.50261535384658e-06	1749	tags=11%, list=10%, signal=9%	26658/138804/341799/343171
18	MF	GO:0008401	retinoic acid 4-hydroxylase activity	10	-0.960008658446344	-1.56160680179463	2.99043068412896e-05	0.0179365592408149	0.0179365592408149	288	tags=30%, list=2%, signal=30%	340665/1592/1577
19	BP	GO:0042363	fat-soluble vitamin catabolic process	12	-0.965843090256824	-1.63132505409745	3.87689207721532e-06	0.00313252879838998	0.00313252879838998	325	tags=25%, list=2%, signal=25%	340665/1592/1594
