# Supplementary material for: Intracranial Aneurysms Induced by RUNX1 Through Regulation of NFKB1 in Patients With Hypertension-An Integrated Analysis Based on Multiple Datasets and Algorithms
Source: Front Neurol. 2022 May 17;13:877801. doi: 10.3389/fneur.2022.877801 (PMC9152011; doi:10.3389/fneur.2022.877801)
Supplement: Supplementary file 1 [file Data_Sheet_1.ZIP › 8_scRNA_mono/RUNX1_up/pregsea_up.R]

# ca R_4.0.2
setwd(dirname(rstudioapi::getActiveDocumentContext()$path))
# source("../Renvset.R")
# 读取文件
rt <- read.table("../mono.exp.txt", sep = "\t", header = T, check.names = F ,row.names = 1)
# 按中位数对目的基因分组（输入）
geneNameIn <- "RUNX1"
type <- as.data.frame(t(rt[geneNameIn, ]))
colnames(type)[1] <- "gene"
type$class <- ifelse(type$gene > median(type$gene), "High", "Low")
# 表达矩阵高低组比较
data <- rt[, row.names(type)]

# gene up 的样本中富集的通路
dataL <- data[, row.names(type[type[, 2] == "Low", ])]
dataH <- data[, row.names(type[type[, 2] == "High", ])]
meanL <- rowMeans(dataL)
meanH <- rowMeans(dataH)
meanL[meanL < 0.00001] <- 0.00001
meanH[meanH < 0.00001] <- 0.00001
logFC <- log2(meanH / meanL)
logFC <- sort(logFC, decreasing = T)
genes <- names(logFC)
# 输出GSEA需要的输入文件
# BiocManager::install("org.Hs.eg.db")
library(org.Hs.eg.db)
entrezIDs <- mget(genes, org.Hs.egSYMBOL2EG, ifnotfound = NA) # 找出基因对应的id
id <- cbind(entrezIDs, logFC)
write.table(file = "id.txt", id, sep = "\t", quote = F, row.names = F)

gseapre <- cbind(genes, logFC)
write.table(file = "gseapre.txt", gseapre, sep = "\t", quote = F, row.names = F)

# ============================================================================ #
# 富集分析

# BiocManager::install("clusterProfiler")
library(clusterProfiler)
library(enrichplot)

rt <- read.table("id.txt", sep = "\t", header = T, check.names = F)
rt <- rt[is.na(rt[, "entrezIDs"]) == F, ]

geneFC <- rt$logFC
gene <- rt$entrezIDs
names(geneFC) <- gene

# 1. GO

# # >>> 花费时间，初次运行取消注释 >>>
# kk <- gseGO(geneFC, ont = "ALL", OrgDb = org.Hs.eg.db, pvalueCutoff = 0.05)
# saveRDS(kk, "kk.go.rds")
# # <<< 花费时间，初次运行取消注释 <<<

kk <- readRDS("kk.go.rds")
sortkk <- kk[order(kk$enrichmentScore, decreasing = T)]
seidkk <- cbind(seid = seq_len(nrow(sortkk)), sortkk)
write.table(seidkk, file = "gseaGO.txt", sep = "\t", quote = F, row.names = F) # 保存富集结果

# # |--- seidkk 中挑选兴趣通路 >>>
seid <- c(1,2)
# # <<< 挑选兴趣通路 ---| 
write.table(seidkk[seid, ], file = paste0(geneNameIn, "selectGO.txt"), sep = "\t", quote = F, row.names = F) # 筛选目标富集通路进行可视化

pdf(file = paste0(geneNameIn, "gseaGO.pdf"), width = 8, height = 6)
gseaplot2(kk, row.names(sortkk)[seid],
    base_size = 11, rel_heights = c(1.8, 0.4, 0.4), subplots = 1:2, pvalue_table = T,
    ES_geom = "line"
)
dev.off()

# 2. KEGG

# # >>> 花费时间，初次运行取消注释 >>>
# kk <- gseKEGG(geneFC, organism = "hsa", pvalueCutoff = 0.05)
# saveRDS(kk, "kk.kegg.rds")
# # <<< 花费时间，初次运行取消注释 <<<

kk <- readRDS("kk.kegg.rds")
sortkk <- kk[order(kk$enrichmentScore, decreasing = T)]
seidkk <- cbind(seid = seq_len(nrow(sortkk)), sortkk)
write.table(seidkk, file = "gseaKEGG.txt", sep = "\t", quote = F, row.names = F) # 保存富集结果

# # |--- 挑选兴趣通路 >>>
seid <- c()
# # <<< 挑选兴趣通路 ---|

write.table(seidkk[seid, ], file = paste0(geneNameIn, "selectKEGG.txt"), sep = "\t", quote = F, row.names = F) # 筛选目标富集通路进行可视化

pdf(file = paste0(geneNameIn, "gseaKEGG.pdf"), width = 8, height = 6)
gseaplot2(kk, row.names(sortkk)[seid],
    base_size = 11, rel_heights = c(1.8, 0.4, 0.4), subplots = 1:2, pvalue_table = T,
    ES_geom = "line"
)
dev.off()
