# Supplementary material for: Intracranial Aneurysms Induced by RUNX1 Through Regulation of NFKB1 in Patients With Hypertension-An Integrated Analysis Based on Multiple Datasets and Algorithms
Source: Front Neurol. 2022 May 17;13:877801. doi: 10.3389/fneur.2022.877801 (PMC9152011; doi:10.3389/fneur.2022.877801)
Supplement: Supplementary file 1 [file Data_Sheet_1.ZIP › 8_scRNA_mono/RUNX1_up/RUNX1selectGO.txt]

seid	ONTOLOGY	ID	Description	setSize	enrichmentScore	NES	pvalue	p.adjust	qvalues	rank	leading_edge	core_enrichment
5	MF	GO:0008066	glutamate receptor activity	27	0.870899067799902	1.69780495677517	3.92031684947415e-06	0.0031816920515144	0.00317779190216327	1815	tags=19%, list=11%, signal=17%	2906/2914/2901/116443/2905
6	MF	GO:0071855	neuropeptide receptor binding	28	0.838504214461831	1.65107838919989	4.97594318025002e-05	0.0255696961999916	0.0255383526153743	1952	tags=21%, list=11%, signal=19%	2775/116/5367/90226/3060/8862
9	MF	GO:0004252	serine-type endopeptidase activity	144	0.675268820445172	1.5368055688939	7.23102528290309e-05	0.0324271311575521	0.0323873816618449	2180	tags=26%, list=13%, signal=23%	5644/25807/10942/716/1504/4316/5646/11330/63036/10136/1803/1991/23436/2161/922/3816/1990/3003/4485/3426/80975/9028/5046/5343/3249/360200/84000/94031/5655/1215/25823/2159/1506/11202/5652/64063/11012/3818
14	MF	GO:0016917	GABA receptor activity	16	-0.954285461379945	-1.96608569831134	5.6443414397692e-07	0.00151870413672723	0.00151684249428745	625	tags=12%, list=4%, signal=12%	2564/2570
