# Supplementary material for: Intracranial Aneurysms Induced by RUNX1 Through Regulation of NFKB1 in Patients With Hypertension-An Integrated Analysis Based on Multiple Datasets and Algorithms
Source: Front Neurol. 2022 May 17;13:877801. doi: 10.3389/fneur.2022.877801 (PMC9152011; doi:10.3389/fneur.2022.877801)
Supplement: Supplementary file 1 [file Data_Sheet_1.ZIP › 9_ppi.mono/down.mono.txt]

id	updown
HBB	down
HBA2	down
HBA1	down
APOC1	down
MT-CYB	down
APOE	down
VIM	down
MT-ATP6	down
NUPR1	down
FBP1	down
MT-ND3	down
GPNMB	down
RPS29	down
S100A11	down
LILRB2	down
SPP1	down
FABP5	down
HLA-C	down
CD9	down
GCA	down
C14orf2	down
TREM2	down
RCSD1	down
SSR2	down
RPL37A	down
CSTA	down
GLRX	down
C1QB	down
SYF2	down
NEDD8	down
ATP5H	down
ATP5B	down
NUP214	down
COX5B	down
RTN4	down
RPS27	down
RNH1	down
VPS28	down
HSBP1	down
CCND3	down
RNF7	down
ERP29	down
ATP6V0D1	down
MRPL20	down
CSK	down
POLR1D	down
DOCK8	down
EIF3M	down
SNX3	down
GPX1	down
PGK1	down
RPS18	down
DNAJA1	down
C19orf53	down
YWHAB	down
UQCRH	down
FAM49B	down
CANX	down
CD52	down
TMEM258	down
PLP2	down
NDUFB2	down
GSTK1	down
DRAP1	down
TUFM	down
ASGR1	down
FCGR3A	down
CAPNS1	down
PSMD8	down
MTPN	down
SPCS1	down
CHCHD10	down
RGS19	down
TNFRSF1A	down
ANP32B	down
TMEM14B	down
LAMTOR5	down
CTSH	down
FGR	down
CORO1A	down
BRI3	down
UQCRFS1	down
CDC40	down
PLCB2	down
NSA2	down
ATP5I	down
HMGN2	down
LGALS9	down
PSMB1	down
IFNGR1	down
C20orf24	down
SUMO2	down
JTB	down
SNX10	down
HSD17B11	down
TALDO1	down
UQCRC2	down
DBNL	down
CYP27A1	down
SEC11A	down
TMEM205	down
TMA7	down
BTG2	down
GTF2A2	down
OSTF1	down
IFNGR2	down
OCIAD1	down
PARVG	down
POLE4	down
MPHOSPH8	down
SERPINA1	down
RETN	down
BLOC1S1	down
EMP3	down
NAIP	down
FERMT3	down
CTSD	down
ANAPC11	down
RHOA	down
SNX17	down
MRP63	down
WARS	down
THRAP3	down
LSMD1	down
DDT	down
PILRA	down
GIMAP4	down
MAP3K1	down
PDIA3	down
SNX2	down
RPS19BP1	down
C1orf43	down
TMEM59	down
GCHFR	down
MBD2	down
ARL5A	down
TMBIM6	down
TMBIM4.1	down
ZYX	down
ABRACL	down
FRAT2	down
NOL7	down
PDCD6	down
SELL	down
MGST3	down
PRDX5	down
RPL36A	down
ACTG1	down
VSIG4	down
RAN	down
CDKN2D	down
DDX5	down
MTCH2	down
NPC2	down
HMGN1	down
SLC25A3	down
CD36	down
PYURF	down
PSMA7	down
C1QA	down
RPS16	down
ARHGDIB	down
LILRB1	down
CKLF	down
GBP2	down
C11orf58	down
TUBB	down
LSM6	down
STX10	down
TKT	down
UBXN4	down
ECH1	down
SNRPC	down
VAMP8	down
PLAC8	down
SCPEP1	down
BANF1	down
MGAT1	down
KIAA1551	down
VDAC1	down
SPINT2	down
ATP5G2	down
TMED9	down
SH3GLB1	down
ALOX5AP	down
CD55	down
CSTB	down
MRPL41	down
VPS29	down
RPS4X	down
SH3BGRL	down
SET	down
PYCARD	down
PEBP1	down
OSTC	down
NUDT3	down
SORL1	down
CCR1	down
OAS1	down
NDUFS4	down
EGR1	down
TMEM179B	down
RPS9	down
TNRC6B	down
CAPN1	down
HADHB	down
PTPN12	down
COMMD7	down
SCIMP	down
VDAC2	down
C20orf27	down
ATRAID	down
C19orf24	down
CCDC59	down
SMCO4	down
C19orf10	down
AKR1A1	down
IFNAR1	down
TIMP2	down
YWHAH	down
GAA	down
PSAP	down
RPN2	down
ARPC5	down
FCGR1A	down
MIF	down
SIRPA	down
SURF1	down
NDUFAF3	down
TAF9	down
HEXA	down
MFSD10	down
PRMT2	down
NAA20	down
HSPA5	down
ACP5	down
ITGB1BP1	down
LAP3	down
LAMP1	down
SLC15A3	down
UBE2N	down
CCPG1	down
ERO1L	down
BLVRB	down
HIST1H4C	down
AP2M1	down
S100A12	down
LRPAP1	down
HEXB	down
SLA	down
PCMT1	down
CALM2	down
HLA-DQB1	down
GNAS	down
M6PR	down
OSCAR	down
BLOC1S2	down
APOBEC3A	down
TNFSF12	down
TMED2	down
GMFG	down
ANXA1	down
C11orf31	down
DBI	down
EEF1B2	down
DHRS3	down
NBPF15	down
TGM2	down
ALCAM	down
PPARG	down
CA2	down
SCD	down
LINC01094	down
MARCO	down
CLLU1OS	down
CCL3L3	down
MMP7	down
PLOD2	down
RNASET2	down
FN1	down
PMEPA1	down
P4HA1	down
RAB42	down
GPI	down
OLR1	down
DIXDC1	down
LPL	down
PLXDC2	down
GABARAP	down
GBE1	down
SOCS6	down
LHFPL2	down
CPD	down
TNS1	down
PAM	down
ADSSL1	down
HSPA1B	down
IGFBP2	down
CST6	down
PALLD	down
RAI14	down
TFF3	down
CD84	down
TPST1	down
GLUL	down
SERPINE1	down
CD109	down
ITPRIPL2	down
TXNIP	down
DNAJB9	down
ENO1	down
VNN2	down
CTSB	down
FLNB	down
TRAM1	down
TMEM51	down
GABARAPL1	down
EGR3	down
EIF5AL1	down
GPRIN3	down
MGAT4A	down
H2AFY	down
ALDOA	down
PIK3CB	down
USP10	down
ABCG1	down
ST14	down
IFI30	down
SLC6A8	down
GDF15	down
KCNJ15	down
CLEC5A	down
PDIA4	down
UBN2	down
CITED2	down
HSP90B1	down
CERCAM	down
EFNA5	down
PGM3	down
WDR86	down
TBL2	down
HIST2H2AA3	down
NRBP1	down
RP11-485G4.2	down
ARRDC4	down
ATF5	down
ABCA1	down
KCNE1	down
FAM107B	down
CPM	down
CXCR4	down
LDHA	down
DSC2	down
HS2ST1	down
RP5-940J5.9	down
CTNNB1	down
TFF2	down
RGCC	down
NETO2	down
LMAN1	down
RP11-472N13.3	down
ZNF385A	down
APBB1IP	down
ATF3	down
RUNX2	down
PLIN2	down
DSE	down
HTRA1	down
RP11-356C4.3	down
PRNP	down
RP11-742B18.1	down
VAT1	down
FAM159A	down
NPL	down
FABP3	down
PNCK	down
EVI2A	down
ATXN1	down
HSPA1A	down
ACKR3	down
ZNF395	down
RUNX1	down
DAPK1	down
TDRD3	down
RP11-38P22.2	down
DLGAP1-AS1	down
SLC38A2	down
MAP3K7CL	down
WNT5A	down
HPCAL1	down
ACTN1	down
PRKAG2-AS1	down
SEMA3C	down
CPB1	down
BIRC7	down
CLPS	down
VASH1	down
CLIP4	down
TANC2	down
RP11-108M9.4	down
KLF10	down
ITGB1	down
NPIPB11	down
C6orf62	down
HIST1H2BK	down
SLC2A5	down
HAMP	down
SEL1L	down
HIC2	down
AARS	down
RNASE4	down
FAM20C	down
CD151	down
RP11-214O1.3	down
SEC24D	down
P2RY1	down
FAM188A	down
PDK1	down
SLC25A37	down
NR4A1	down
LTA4H	down
ITGAV	down
LIPN	down
SPCS2	down
TMEM52B	down
FHAD1	down
COPG1	down
ALG2	down
SPRY2	down
MTHFD1L	down
ZCCHC14	down
TEX2	down
CBLB	down
NR4A2	down
NT5E	down
HIF1A-AS2	down
C18orf32	down
TGIF1	down
TMEM30A	down
SUCNR1	down
AP3S1	down
TMED10	down
LRRC8C	down
KDM3A	down
FIZ1	down
ERLIN1	down
BEST1	down
RP11-841O20.2	down
SGK3	down
YIPF5	down
RMDN3	down
GMFB	down
LEPROT	down
NEAT1	down
PPP1R3B	down
AC093391.2	down
IFITM10	down
KRT18	down
STK24	down
SGK1	down
DNAH11	down
IER5L	down
UBXN2B	down
ZNF654	down
ARL6IP1	down
LINC01116	down
EVI2B	down
CALR	down
ZFAND2A	down
GNE	down
WSB2	down
ALOX5	down
MR1	down
HM13	down
SPPL2A	down
CHST15	down
DDX3Y	down
DENND5A	down
TGFA	down
RHOB	down
