# Supplementary material for: Intracranial Aneurysms Induced by RUNX1 Through Regulation of NFKB1 in Patients With Hypertension-An Integrated Analysis Based on Multiple Datasets and Algorithms
Source: Front Neurol. 2022 May 17;13:877801. doi: 10.3389/fneur.2022.877801 (PMC9152011; doi:10.3389/fneur.2022.877801)
Supplement: Supplementary file 1 [file Data_Sheet_1.ZIP › 9_ppi.mono/tf_mRNA.edge.txt]

V1	V2
AES	RND3
ATF3	GDF15
ATF3	TP53
ATF5	CCND3
ATF5	EGR1
CIITA	HLA-C
CIITA	HLA-DPB1
CIITA	HLA-DQB1
CIITA	HLA-DRA
CIITA	HLA-DRB5
CITED2	MMP1
CREM	CCL4
CREM	DUSP1
CREM	DUSP4
CTNNB1	CD44
CTNNB1	MMP7
CTNNB1	PTGS2
CTNNB1	RB1
CTNNB1	VIM
EGR1	ALOX5
EGR1	ATF3
EGR1	CD28
EGR1	CDKN1A
EGR1	F3
EGR1	FCER2
EGR1	FN1
EGR1	GDF15
EGR1	IL6
EGR1	NFKB1
EGR1	PLAUR
EGR1	PPARG
EGR1	PTGS2
EGR1	TFPI2
EGR1	TP53
EGR1	VEGFA
ENO1	PTGS2
ETS1	CDKN1A
ETS1	CSF3R
ETS1	CTSB
ETS1	CXCR4
ETS1	DUSP6
ETS1	EGR1
ETS1	F13A1
ETS1	HMOX1
ETS1	MMP1
ETS1	MMP10
ETS1	MMP3
ETS1	SPRY2
ETS1	SQSTM1
ETS1	TP53
ETS2	CDKN1A
ETS2	CSF3R
ETS2	EGR1
ETS2	ICAM1
ETS2	MMP1
ETS2	MMP3
ETS2	TP53
FOSB	TIMP1
FOSL2	PLAUR
FOSL2	TIMP1
JUND	CDKN1A
JUND	CSTA
JUND	F3
JUND	IL6
JUND	ITGAV
JUND	PLAUR
JUND	PTGS2
JUND	TIMP1
KLF10	CDKN1A
KLF10	SERPINE1
KLF6	ATF3
KLF6	CDKN1A
KLF6	TFPI2
KLF6	TXNIP
MBD2	ALOX5
MBD2	DAPK1
MEF2C	NR4A1
MEF2C	VEGFA
NFKB1	ABCA1
NFKB1	ALOX5
NFKB1	ALOX5AP
NFKB1	ATF3
NFKB1	BCL2A1
NFKB1	BIRC3
NFKB1	BTG2
NFKB1	CCL20
NFKB1	CCL22
NFKB1	CCL3
NFKB1	CCL4
NFKB1	CCR7
NFKB1	CD28
NFKB1	CD40
NFKB1	CD74
NFKB1	CD83
NFKB1	CDKN1A
NFKB1	CFLAR
NFKB1	CTSB
NFKB1	CXCL1
NFKB1	CXCL12
NFKB1	CXCL2
NFKB1	CXCL5
NFKB1	CXCR4
NFKB1	EGR1
NFKB1	F3
NFKB1	FBP1
NFKB1	FN1
NFKB1	HBEGF
NFKB1	HMOX1
NFKB1	ICAM1
NFKB1	IER3
NFKB1	IL10
NFKB1	IL1A
NFKB1	IL1B
NFKB1	IL1RN
NFKB1	IL23A
NFKB1	IL6
NFKB1	ITGAX
NFKB1	LPL
NFKB1	MCL1
NFKB1	MIF
NFKB1	MMP1
NFKB1	MMP3
NFKB1	NAMPT
NFKB1	NFKB1
NFKB1	NFKBIA
NFKB1	NFKBIZ
NFKB1	OLR1
NFKB1	PLA2G2A
NFKB1	PLAUR
NFKB1	PTAFR
NFKB1	PTGS2
NFKB1	RIPK2
NFKB1	SERPINE1
NFKB1	SOCS3
NFKB1	SOD2
NFKB1	SQSTM1
NFKB1	TFF3
NFKB1	TFPI2
NFKB1	THBD
NFKB1	TIMP1
NFKB1	TLR2
NFKB1	TNFAIP3
NFKB1	TNFRSF9
NFKB1	TNIP3
NFKB1	TP53
NFKB1	TRAF1
NFKB1	UPP1
NFKB1	VEGFA
NFKBIA	CD40
NFKBIA	ICAM1
NFKBIA	IL1B
NFKBIA	MMP1
NFKBIA	MMP3
NFKBIA	NFKB1
NFKBIA	TRAF1
NR4A1	RNF7
NR4A1	SERPINE1
NR4A1	TIMP2
NR4A2	MMP1
NUPR1	CDKN1A
NUPR1	TP53
PPARG	CD36
PPARG	CD83
PPARG	CDKN1A
PPARG	CFLAR
PPARG	CIITA
PPARG	DBI
PPARG	GDF15
PPARG	GK
PPARG	HMOX1
PPARG	ICAM1
PPARG	MMP1
PPARG	PLIN2
PPARG	PTGS2
PPARG	RETN
PPARG	SAT1
PPARG	SERPINE1
PPARG	TP53
PPARG	TXNIP
RB1	CDKN1A
RB1	PPARG
RB1	RB1
RB1	TGFBI
RB1	VEGFA
REL	BCL2A1
REL	BIRC3
REL	CDKN1A
REL	F3
REL	ICAM1
REL	IER3
REL	IL10
REL	IL1B
REL	IL6
REL	SOD2
REL	TNFAIP3
RUNX1	CCL3
RUNX1	NFKB1
RUNX1	TIMP1
RUNX1	VEGFA
RUNX2	VEGFA
RXRA	ABCA1
RXRA	NOL7
RXRA	THBD
SETBP1	PTGS2
TGIF1	SERPINE1
TNFAIP3	NFKB1
TP53	ALOX5
TP53	ATF3
TP53	BTG2
TP53	CDKN1A
TP53	CTNNB1
TP53	CTSD
TP53	DUSP1
TP53	EGR1
TP53	GDF15
TP53	GPNMB
TP53	IER3
TP53	MCL1
TP53	MMP1
TP53	NFKB1
TP53	PLK3
TP53	RB1
TP53	THBS1
TP53	TP53
TP53	VEGFA
XBP1	ERP29
XBP1	HSPA1A
XBP1	HSPA5
XBP1	IL6
XBP1	PRNP
XBP1	SOD2
XBP1	VEGFA
ZFP36	IL6
ZFP36	VEGFA
ZFP36L1	VEGFA
ZNF267	MMP10
