# Supplementary material for: Intracranial Aneurysms Induced by RUNX1 Through Regulation of NFKB1 in Patients With Hypertension-An Integrated Analysis Based on Multiple Datasets and Algorithms
Source: Front Neurol. 2022 May 17;13:877801. doi: 10.3389/fneur.2022.877801 (PMC9152011; doi:10.3389/fneur.2022.877801)
Supplement: Supplementary file 1 [file Data_Sheet_1.ZIP › 9_ppi.mono/tf_mRNA.node.txt]

id	updown	type
KLF6	up	TF
TNFAIP3	up	TF
JUND	up	TF
ETS2	up	TF
NFKB1	up	TF
NFKBIA	up	TF
ZFP36L1	up	TF
REL	up	TF
RXRA	up	TF
CREM	up	TF
AES	up	TF
FOSB	up	TF
ZFP36	up	TF
FOSL2	up	TF
ZNF267	up	TF
XBP1	up	TF
RB1	up	TF
TP53	up	TF
ETS1	up	TF
SETBP1	up	TF
MEF2C	up	TF
CIITA	up	TF
NUPR1	down	TF
MBD2	down	TF
EGR1	down	TF
PPARG	down	TF
ENO1	down	TF
CITED2	down	TF
ATF5	down	TF
CTNNB1	down	TF
ATF3	down	TF
RUNX2	down	TF
RUNX1	down	TF
KLF10	down	TF
NR4A1	down	TF
NR4A2	down	TF
TGIF1	down	TF
SOD2	up	mRNA
CXCL2	up	mRNA
ICAM1	up	mRNA
TNFAIP3	up	mRNA
IL1B	up	mRNA
CCL20	up	mRNA
THBS1	up	mRNA
DUSP6	up	mRNA
SAT1	up	mRNA
PLAUR	up	mRNA
CFLAR	up	mRNA
PTGS2	up	mRNA
CXCL5	up	mRNA
CXCL1	up	mRNA
NAMPT	up	mRNA
HLA-DRB5	up	mRNA
NFKB1	up	mRNA
TGFBI	up	mRNA
IL1RN	up	mRNA
F13A1	up	mRNA
NFKBIA	up	mRNA
SOCS3	up	mRNA
CD44	up	mRNA
MCL1	up	mRNA
TIMP1	up	mRNA
TLR2	up	mRNA
NFKBIZ	up	mRNA
CCL3	up	mRNA
DUSP1	up	mRNA
IL6	up	mRNA
CSF3R	up	mRNA
ITGAX	up	mRNA
CCL4	up	mRNA
VEGFA	up	mRNA
PTAFR	up	mRNA
BIRC3	up	mRNA
GK	up	mRNA
PLK3	up	mRNA
BCL2A1	up	mRNA
IER3	up	mRNA
DUSP4	up	mRNA
CD83	up	mRNA
CDKN1A	up	mRNA
RB1	up	mRNA
UPP1	up	mRNA
RIPK2	up	mRNA
SQSTM1	up	mRNA
HLA-DRA	up	mRNA
HBEGF	up	mRNA
THBD	up	mRNA
CD74	up	mRNA
HLA-DPB1	up	mRNA
HMOX1	up	mRNA
HSPA1A	up	mRNA
IL23A	up	mRNA
TNIP3	up	mRNA
CCR7	up	mRNA
MMP10	up	mRNA
MMP3	up	mRNA
F3	up	mRNA
TFPI2	up	mRNA
IL1A	up	mRNA
IL10	up	mRNA
CCL22	up	mRNA
TRAF1	up	mRNA
TNFRSF9	up	mRNA
PLA2G2A	up	mRNA
CD28	up	mRNA
FCER2	up	mRNA
CD40	up	mRNA
TP53	up	mRNA
RND3	up	mRNA
CXCL12	up	mRNA
MMP1	up	mRNA
CIITA	up	mRNA
VIM	down	mRNA
FBP1	down	mRNA
GPNMB	down	mRNA
HLA-C	down	mRNA
CSTA	down	mRNA
CCND3	down	mRNA
RNF7	down	mRNA
ERP29	down	mRNA
BTG2	down	mRNA
RETN	down	mRNA
CTSD	down	mRNA
NOL7	down	mRNA
CD36	down	mRNA
ALOX5AP	down	mRNA
EGR1	down	mRNA
TIMP2	down	mRNA
MIF	down	mRNA
HSPA5	down	mRNA
HLA-DQB1	down	mRNA
DBI	down	mRNA
PPARG	down	mRNA
MMP7	down	mRNA
FN1	down	mRNA
OLR1	down	mRNA
LPL	down	mRNA
TFF3	down	mRNA
SERPINE1	down	mRNA
TXNIP	down	mRNA
CTSB	down	mRNA
GDF15	down	mRNA
ABCA1	down	mRNA
CXCR4	down	mRNA
CTNNB1	down	mRNA
ATF3	down	mRNA
PLIN2	down	mRNA
PRNP	down	mRNA
HSPA1A	down	mRNA
DAPK1	down	mRNA
NR4A1	down	mRNA
ITGAV	down	mRNA
SPRY2	down	mRNA
ALOX5	down	mRNA
