# Supplementary material for: Intracranial Aneurysms Induced by RUNX1 Through Regulation of NFKB1 in Patients With Hypertension-An Integrated Analysis Based on Multiple Datasets and Algorithms
Source: Front Neurol. 2022 May 17;13:877801. doi: 10.3389/fneur.2022.877801 (PMC9152011; doi:10.3389/fneur.2022.877801)
Supplement: Supplementary file 1 [file Data_Sheet_1.ZIP › 9_ppi.mono/up.mono.txt]

id	updown
KLF6	up
SOD2	up
PPP1R15A	up
CXCL2	up
ICAM1	up
TNFAIP3	up
IL8	up
CXCL3	up
LGALS2	up
IL1B	up
PNRC1	up
CCL20	up
NINJ1	up
THBS1	up
DUSP6	up
RAB11FIP1	up
CFD	up
STAB1	up
SAT1	up
PLAUR	up
JUND	up
ETS2	up
IGLL5	up
CD93	up
CFLAR	up
PTGS2	up
MARCKS	up
EREG	up
IL7R	up
CLEC12A	up
CXCL5	up
CCNL1	up
AHNAK	up
SMDT1	up
CXCL1	up
BASP1	up
FCGR2A	up
FAM118A	up
NAMPT	up
MMP19	up
TNFRSF1B	up
HLA-DRB5	up
PLEK	up
CMTM6	up
ZFP36L2	up
EPB41L3	up
NFKB1	up
SULT1A1	up
SAMSN1	up
TGFBI	up
G0S2	up
SUB1	up
IL1RN	up
TNFAIP2	up
CECR1	up
SLC2A3	up
MXD1	up
IRAK3	up
F13A1	up
TAGLN2	up
LINC00152	up
TNFAIP8	up
DAZAP2	up
HCST	up
CASP4	up
SPAG9	up
NFKBIA	up
RPS4Y1	up
ANKRD13D	up
PID1	up
SOCS3	up
NLRP3	up
HNRNPC	up
IVNS1ABP	up
CD44	up
H1FX	up
RNF144B	up
UTRN	up
TREM1	up
RILPL2	up
TNIP1	up
ZFP36L1	up
MCL1	up
TIMP1	up
PDE4B	up
TMEM176B	up
TLR2	up
NFKBIZ	up
TCF25	up
CCL3	up
ITGA4	up
MT-ND4L	up
BNIP3L	up
CYTH4	up
MAP2K3	up
NFKB2	up
PPIF	up
INHBA	up
DUSP1	up
IL6	up
REL	up
DMXL2	up
CDC37	up
H3F3B	up
CSF3R	up
RP11-701P16.5	up
HMHA1	up
RHOH	up
WAC	up
ABL2	up
SCO2	up
CCL3L1	up
FNBP1	up
EHD1	up
DNAJB6	up
RXRA	up
ITGAX	up
SIPA1L1	up
CCL4	up
CAMKK2	up
RNASE1	up
ISG15	up
ATP13A3	up
RNF213	up
SEC61G	up
TYMP	up
CREM	up
VPS13C	up
LILRA3	up
ZFAND5	up
ISG20	up
PIM3	up
AES	up
SH3BP5	up
FAM49A	up
ARHGDIA	up
LINC00936	up
ARAP1	up
TNFRSF14	up
VEGFA	up
DUSP2	up
PTAFR	up
FOSB	up
WASH4P	up
BIRC3	up
RPS21	up
RSRC2	up
ZFP36	up
MARCKSL1	up
DENND3	up
GPR183	up
TPI1	up
TPM4	up
C15orf48	up
SERPINB9	up
FOSL2	up
GK	up
ZNF267	up
METRNL	up
TANK	up
MS4A7	up
KIAA0247	up
PLK3	up
SEMA4A	up
SEPP1	up
CCS	up
TAGAP	up
ARL4C	up
PPP1R15B	up
DGKZ	up
EIF4G1	up
MT2A	up
NBN	up
NAPA	up
LMNA	up
UBE2B	up
NUMB	up
GNA15	up
KDM6B	up
PFKFB3	up
XBP1	up
MALAT1	up
BCL2A1	up
CLEC4A	up
MX1	up
LPCAT1	up
NFATC2IP	up
CLEC2B	up
IER3	up
PPP4R2	up
TXN	up
C1orf122	up
DUSP4	up
PDE4DIP	up
ANXA6	up
ARID5B	up
RPS12	up
SNX8	up
INSIG1	up
CD83	up
XAF1	up
LGALS1	up
MATR3	up
SLC25A37	up
PLEKHB2	up
MAP1LC3B	up
LILRB3	up
LPP	up
SNX9	up
POLK	up
TOM1	up
NLRP1	up
QSOX1	up
TMEM176A	up
JARID2	up
LCP2	up
PNPLA8	up
LITAF	up
KDM7A	up
PTPN1	up
CDKN1A	up
ST3GAL1	up
RB1	up
ATP1B3	up
RNF19B	up
KIAA0319L	up
CYSTM1	up
LARP7	up
ARFGAP3	up
SELK	up
UPP1	up
RIPK2	up
EIF4A3	up
RNF145	up
GRASP	up
MT-ATP8	up
HLA-DQA1	up
SLC20A1	up
PELI1	up
SQSTM1	up
ACSL1	up
IFI35	up
HLA-DRA	up
RALA	up
CLEC10A	up
FNIP2	up
FPR2	up
MIR4435-1HG	up
HBEGF	up
ANKRD28	up
SYAP1	up
THBD	up
FOLR2	up
PVRL2	up
TRIB1	up
FTH1	up
MT1X	up
PMP22	up
SLC16A10	up
CD74	up
ELL2	up
TFRC	up
HLA-DPB1	up
HMOX1	up
ADM	up
AQP9	up
ADAM8	up
AZIN1	up
GADD45B	up
SDC2	up
HSPA1A	up
HSPB1	up
CST3	up
PLTP	up
IL23A	up
FCER1A	up
TNIP3	up
LYVE1	up
CCR7	up
CSF3	up
IL24	up
MRC1	up
RRAD	up
MMP10	up
SLAMF1	up
CD209	up
MMP3	up
MIR155HG	up
PI3	up
TM4SF1	up
HES4	up
DNAAF1	up
F3	up
TFPI2	up
IL1A	up
TNFSF15	up
IL10	up
RP11-386I14.4	up
SLC7A11	up
7SK.2	up
FSCN1	up
PKIB	up
CCL22	up
CPED1	up
TRAF1	up
IL19	up
TNFRSF9	up
GAS6	up
RASA4	up
TNFAIP6	up
TTYH2	up
AKAP1	up
CST7	up
HIST1H1C	up
SCN9A	up
RFTN1	up
TSPAN33	up
MS4A14	up
GGT5	up
IGFBP4	up
PLA2G2A	up
LAMP3	up
IGJ	up
CD163L1	up
MTRNR2L8	up
SLC40A1	up
P2RY6	up
LILRB5	up
CD28	up
HOPX	up
FCER2	up
EFNA4	up
CD70	up
PPFIBP1	up
LAD1	up
CD40	up
CASD1	up
RAMP1	up
CCDC141	up
HEXDC	up
TP53	up
PDPN	up
CD1C	up
HIST1H3D	up
C16orf45	up
MYBBP1A	up
RND3	up
IL18R1	up
PHLDA2	up
CXCL12	up
ZNF33B	up
NID1	up
MMP1	up
IL1R2	up
USP53	up
TVP23A	up
GNG12	up
SLC12A7	up
RCAN1	up
AUTS2	up
ZNF708	up
CD79B	up
MVB12B	up
TPSAB1	up
CD27	up
RP11-727F15.9	up
ETS1	up
CHMP6	up
ST6GAL1	up
ITM2C	up
PUS1	up
RGL1	up
TNFRSF18	up
SETBP1	up
UBE2E1	up
RPS13	up
JHDM1D-AS1	up
MSLN	up
FGFBP2	up
SLC39A8	up
RP1-3J17.3	up
ITPR3	up
SNHG15	up
GCDH	up
MEF2C	up
IDO1	up
CIITA	up
MT1H	up
PPIE	up
RPS15A	up
VPREB3	up
