# Supplementary material for: Intracranial Aneurysms Induced by RUNX1 Through Regulation of NFKB1 in Patients With Hypertension-An Integrated Analysis Based on Multiple Datasets and Algorithms
Source: Front Neurol. 2022 May 17;13:877801. doi: 10.3389/fneur.2022.877801 (PMC9152011; doi:10.3389/fneur.2022.877801)
Supplement: Supplementary file 2 [file Data_Sheet_2.ZIP]

Archive with 39 entries (34 files):
- 3_AAA_singleCell/
- 3_AAA_singleCell/.DS_Store
- 3_AAA_singleCell/.Rhistory
- 3_AAA_singleCell/1.data.R
- 3_AAA_singleCell/2.qc.R
- 3_AAA_singleCell/3.norm.R
- 3_AAA_singleCell/4.umap/
- 3_AAA_singleCell/4.umap.R
- 3_AAA_singleCell/4.umap/.DS_Store
- 3_AAA_singleCell/4.umap/dim_grouptype.pdf
- 3_AAA_singleCell/4.umap/dim_patients.pdf
- 3_AAA_singleCell/4.umap/dim_split.pdf
- 3_AAA_singleCell/5.1.ann_singler/
- 3_AAA_singleCell/5.1.ann_singler/.DS_Store
- 3_AAA_singleCell/5.1.ann_singler/celltype_DICE.csv
- 3_AAA_singleCell/5.1.ann_singler/celltype_Monaco.csv
- 3_AAA_singleCell/5.1.ann_singler/Monaco_DICE.pdf
- 3_AAA_singleCell/5.1.ann_singler/UMAP_celltype_DICE.pdf
- 3_AAA_singleCell/5.1.ann_singler/UMAP_celltype_Monaco.pdf
- 3_AAA_singleCell/5.1.scRNA_singleR.R
- 3_AAA_singleCell/5.2.ann_marker/
- 3_AAA_singleCell/5.2.ann_marker/5.2.ann_marker_FeaturePlot.pdf
- 3_AAA_singleCell/5.2.ann_marker/ann_marker_FeaturePlot.pdf
- 3_AAA_singleCell/5.2.ann_marker/ann_marker_VlnPlot.pdf
- 3_AAA_singleCell/5.2.ann_marker/barplot_all.pdf
- 3_AAA_singleCell/5.2.ann_marker/barplot_group.pdf
- 3_AAA_singleCell/5.2.ann_marker/cell_ann_umap.pdf
- 3_AAA_singleCell/5.2.ann_marker/cell_marker.pdf
- 3_AAA_singleCell/5.2.scRNA_anno.R
- 3_AAA_singleCell/6.mono.diff/
- 3_AAA_singleCell/6.mono.diff.R
- 3_AAA_singleCell/6.mono.diff/degs.heatmap.pdf
- 3_AAA_singleCell/6.mono.diff/degs.txt
- 3_AAA_singleCell/6.mono.diff/degs_deHeat.pdf
- 3_AAA_singleCell/6.mono.diff/down.mono.txt
- 3_AAA_singleCell/6.mono.diff/mono.diff.txt
- 3_AAA_singleCell/6.mono.diff/mono_deHeat.pdf
- 3_AAA_singleCell/6.mono.diff/up.mono.txt
- 3_AAA_singleCell/theme_color_set.R
