# Supplementary material for: Intracranial Aneurysms Induced by RUNX1 Through Regulation of NFKB1 in Patients With Hypertension-An Integrated Analysis Based on Multiple Datasets and Algorithms
Source: Front Neurol. 2022 May 17;13:877801. doi: 10.3389/fneur.2022.877801 (PMC9152011; doi:10.3389/fneur.2022.877801)
Supplement: Supplementary file 2 [file Data_Sheet_2.ZIP › 3_AAA_singleCell/1.data.R]

library(Seurat)
setwd(dirname(rstudioapi::getActiveDocumentContext()$path))
dir = c('data/AAA1',
        'data/AAA2',
        'data/AAA3',
        'data/AAA4',
        'data/NAC1',
        'data/NAC2')
names(dir) = c('AAA1', 'AAA2', 'AAA3', 'AAA4', 'NAC1', 'NAC2')

scRNA.list <- list()
#以下代码会把每个样本的数据创建一个seurat对象，并存放到列表scRNAlist里
for(i in 1:length(dir)){
  counts <- Read10X(data.dir = dir[i])
  scRNA.list[[i]] <- CreateSeuratObject(counts, min.cells=1) #对基因进行过滤：至少在一个细胞中表达
}

# 使用merge函数讲10个seurat对象合并成一个seurat对象
for(i in 2:length(dir)){
  scRNA.list[[1]] <- merge(scRNA.list[[1]], y = scRNA.list[[i]])
}
scRNA <- scRNA.list[[1]]

dim(scRNA) # [1] 24397 14088
table(scRNA@meta.data$orig.ident)
saveRDS(scRNA, '1.scRNA.rds')
