# Supplementary material for: Intracranial Aneurysms Induced by RUNX1 Through Regulation of NFKB1 in Patients With Hypertension-An Integrated Analysis Based on Multiple Datasets and Algorithms
Source: Front Neurol. 2022 May 17;13:877801. doi: 10.3389/fneur.2022.877801 (PMC9152011; doi:10.3389/fneur.2022.877801)
Supplement: Supplementary file 2 [file Data_Sheet_2.ZIP › 3_AAA_singleCell/2.qc.R]

library(Seurat)
library(dplyr)
library(patchwork)
library(ggplot2)
set.seed(123) # 设置随机数种子，使结果可重复

scRNA <- readRDS("1.scRNA.rds")

# meta.data添加信息
proj_name <- data.frame(proj_name = rep("AA", ncol(scRNA)))
rownames(proj_name) <- row.names(scRNA@meta.data)
scRNA <- AddMetaData(scRNA, proj_name)

exp_group <- data.frame(exp_group = sub("[0-9]+", "", scRNA@meta.data$orig.ident))
rownames(exp_group) <- row.names(scRNA@meta.data)
scRNA <- AddMetaData(scRNA, exp_group)

# 计算线粒体和红细胞基因比例
## 计算线粒体基因百分比
scRNA[["pMT"]] <- PercentageFeatureSet(scRNA, pattern = "^MT-") # 小鼠 ^mt-
## 计算红细胞比例
HB.genes <- c("HBA1", "HBA2", "HBB", "HBD", "HBE1", "HBG1", "HBG2", "HBM", "HBQ1", "HBZ")
HB_m <- match(HB.genes, rownames(scRNA@assays$RNA))
HB.genes <- rownames(scRNA@assays$RNA)[HB_m]
HB.genes <- HB.genes[!is.na(HB.genes)]
scRNA[["pHB"]] <- PercentageFeatureSet(scRNA, features = HB.genes)
# head(scRNA@meta.data)
col.num <- length(levels(as.factor(scRNA@meta.data$orig.ident)))

# 绘制小提琴图
# 所有样本一个小提琴图用group.by="proj_name"，每个样本一个小提琴图用group.by="orig.ident"
violin <- VlnPlot(scRNA,
    group.by = "proj_name",
    features = c("nFeature_RNA", "nCount_RNA", "pMT", "pHB"),
    cols = rainbow(col.num),
    pt.size = 0.01, # 不需要显示点，可以设置pt.size = 0
    ncol = 4
) +
    theme(axis.title.x = element_blank(), axis.text.x = element_blank(), axis.ticks.x = element_blank())
ggsave("2.qc/vlnplot_before_qc.pdf", plot = violin, width = 12, height = 6)

plot1 <- FeatureScatter(scRNA, feature1 = "nCount_RNA", feature2 = "pMT")
plot2 <- FeatureScatter(scRNA, feature1 = "nCount_RNA", feature2 = "nFeature_RNA")
plot3 <- FeatureScatter(scRNA, feature1 = "nCount_RNA", feature2 = "pHB")
pearplot <- CombinePlots(plots = list(plot1, plot2, plot3), nrow = 1, legend = "none")
ggsave("2.qc/pearplot_before_qc.pdf", plot = pearplot, width = 12, height = 5)

saveRDS(scRNA, "2.scRNA_before_qc.rds")

# 数据过滤和质量控制
## 数据过滤
scRNA <- subset(scRNA, subset = nFeature_RNA > 200 & nFeature_RNA < 2500 & pMT < 10)

## 质量控制后结果
col.num <- length(levels(as.factor(scRNA@meta.data$orig.ident)))
violin <- VlnPlot(scRNA,
    group.by = "proj_name",
    features = c("nFeature_RNA", "nCount_RNA", "pMT", "pHB"),
    cols = rainbow(col.num),
    pt.size = 0.1,
    ncol = 4
) +
    theme(axis.title.x = element_blank(), axis.text.x = element_blank(), axis.ticks.x = element_blank())
ggsave("2.qc/vlnplot_after_qc.pdf", plot = violin, width = 12, height = 6)

plot1 <- FeatureScatter(scRNA, feature1 = "nCount_RNA", feature2 = "pMT")
plot2 <- FeatureScatter(scRNA, feature1 = "nCount_RNA", feature2 = "nFeature_RNA")
plot3 <- FeatureScatter(scRNA, feature1 = "nCount_RNA", feature2 = "pHB")
pearplot <- CombinePlots(plots = list(plot1, plot2, plot3), nrow = 1, legend = "none")
ggsave("2.qc/pearplot_after_qc.pdf", plot = pearplot, width = 12, height = 5)
saveRDS(scRNA, "2.scRNA_qc.rds")
dim(scRNA) # 24397  9796

######### Plots #########

library(Seurat)
library(dplyr)
library(patchwork)
library(ggplot2)
library(viridis)
library(tidyr)
library(cowplot)

# 1. before qc 

qc_std_plot_helper <- function(x) x + 
  scale_color_viridis() +
  geom_point(size = 0.01, alpha = 0.3)

qc_std_plot <- function(seu_obj) {
  qc_data <- as_tibble(FetchData(seu_obj, c("nCount_RNA", "nFeature_RNA", "pMT", "pHB")))
  plot_grid(

    qc_std_plot_helper(ggplot(qc_data, aes(log2(nCount_RNA), pMT, color = nFeature_RNA))) + 
      geom_hline(yintercept = pMT_lower, color = "red", linetype = 2) +
      geom_hline(yintercept = pMT_upper, color = "red", linetype = 2) +
      geom_vline(xintercept = log2(nCount_lower), color = "red", linetype = 2) +
      geom_vline(xintercept = log2(nCount_upper), color = "red", linetype = 2),
    qc_std_plot_helper(ggplot(qc_data, aes(log2(nCount_RNA), log2(nFeature_RNA), color = pMT))) + 
      geom_hline(yintercept = log2(nFeature_lower), color = "red", linetype = 2) +
      geom_hline(yintercept = log2(nFeature_upper), color = "red", linetype = 2) +
      geom_vline(xintercept = log2(nCount_lower), color = "red", linetype = 2) +
      geom_vline(xintercept = log2(nCount_upper), color = "red", linetype = 2),
    qc_std_plot_helper(ggplot(qc_data, aes(log2(nCount_RNA), log2(nFeature_RNA), color = pHB))) + 
      geom_hline(yintercept = log2(nFeature_lower), color = "red", linetype = 2) +
      geom_hline(yintercept = log2(nFeature_upper), color = "red", linetype = 2) +
      geom_vline(xintercept = log2(nCount_lower), color = "red", linetype = 2) +
      geom_vline(xintercept = log2(nCount_upper), color = "red", linetype = 2),
    
    # qc_std_plot_helper(ggplot(qc_data, aes(log2(nCount_RNA), pMT, color = nFeature_RNA))) + 
    #   geom_hline(yintercept = pMT_lower, color = "red", linetype = 2) +
    #   geom_hline(yintercept = pMT_upper, color = "red", linetype = 2) +
    #   geom_vline(xintercept = log2(nCount_lower), color = "red", linetype = 2) +
    #   geom_vline(xintercept = log2(nCount_upper), color = "red", linetype = 2),
    # qc_std_plot_helper(ggplot(qc_data, aes(log2(nCount_RNA), pHB, color = nFeature_RNA))) + 
    #   geom_hline(yintercept = pHB_lower, color = "red", linetype = 2) +
    #   geom_hline(yintercept = pHB_upper, color = "red", linetype = 2) +
    #   geom_vline(xintercept = log2(nCount_lower), color = "red", linetype = 2) +
    #   geom_vline(xintercept = log2(nCount_upper), color = "red", linetype = 2),
    
    # qc_std_plot_helper(ggplot(qc_data, aes(log2(nFeature_RNA), pMT, color = nCount_RNA))) + 
    #   geom_hline(yintercept = pMT_lower, color = "red", linetype = 2) +
    #   geom_hline(yintercept = pMT_upper, color = "red", linetype = 2) +
    #   geom_vline(xintercept = log2(nFeature_lower), color = "red", linetype = 2) +
    #   geom_vline(xintercept = log2(nFeature_upper), color = "red", linetype = 2),
    # qc_std_plot_helper(ggplot(qc_data, aes(log2(nFeature_RNA), pHB, color = nCount_RNA))) + 
    #   geom_hline(yintercept = pHB_lower, color = "red", linetype = 2) +
    #   geom_hline(yintercept = pHB_upper, color = "red", linetype = 2) +
    #   geom_vline(xintercept = log2(nFeature_lower), color = "red", linetype = 2) +
    #   geom_vline(xintercept = log2(nFeature_upper), color = "red", linetype = 2),
    
    # ggplot(gather(qc_data, key, value), aes(key, value)) +
    #   geom_violin() +
    #   facet_wrap(~key, scales = "free", ncol = 4),
    
    ncol = 3, align = "hv"
  )
}

scRNA_unfiltered <- readRDS("2.scRNA_before_qc.rds")
nFeature_lower <- 200
nFeature_upper <- 2500
nCount_lower <- 400
nCount_upper <- 12000
pMT_lower <- 0
pMT_upper <- 10
pHB_lower <- 0
pHB_upper <- 5
theme_set(theme_cowplot())
qc_std_plot(scRNA_unfiltered)
ggsave2("2.qc/scater_before_qc.pdf", width = 12, height = 4)


# 2. after qc
source("./theme_color_set.R")

scRNA_filtered <- readRDS("2.scRNA_qc.rds")
VlnPlot(scRNA_filtered, features = c("nFeature_RNA", "nCount_RNA", "pMT", "pHB"), pt.size = 0, group.by = "orig.ident", ncol = 1, log = T, cols = use_colors)
ggsave("2.qc/vlnplot_after_qc.pdf", width = 8, height = 8)
