# Supplementary material for: Intracranial Aneurysms Induced by RUNX1 Through Regulation of NFKB1 in Patients With Hypertension-An Integrated Analysis Based on Multiple Datasets and Algorithms
Source: Front Neurol. 2022 May 17;13:877801. doi: 10.3389/fneur.2022.877801 (PMC9152011; doi:10.3389/fneur.2022.877801)
Supplement: Supplementary file 2 [file Data_Sheet_2.ZIP › 3_AAA_singleCell/3.norm.R]

library(Seurat)
library(dplyr)
library(patchwork)
library(ggplot2)
set.seed(123) # 设置随机数种子，使结果可重复

scRNA <- readRDS("2.scRNA_qc.rds")
scRNA.list <- SplitObject(scRNA, split.by = "orig.ident")

# 1. 标准化并寻找高可变基因
# 1.1 normalize and identify variable features for each dataset independently
scRNA.list <- lapply(X = scRNA.list, FUN = function(x) {
  x <- NormalizeData(x)
  x <- FindVariableFeatures(x, selection.method = "vst", nfeatures = 2000)
})
# 1.2 select features that are repeatedly variable across datasets for integration
features <- SelectIntegrationFeatures(object.list = scRNA.list)

# 2.找锚点 CCA 方法进行, 以2000个 VariableFeatures 来寻找锚点   
scRNA.anchors <- FindIntegrationAnchors(object.list = scRNA.list, anchor.features = features)

# 3. creates an 'integrated' data assay 利用锚点整合数据，运行时间较长
scRNA.combined <- IntegrateData(anchorset = scRNA.anchors)

# dim(scRNA.combined)
#有没有发现基因数据只有2000个了？这是因为seurat整合数据时只用2000个高变基因。

# 4. scaling the inte data
# specify that we will perform downstream analysis on the corrected data
# note that the original unmodified data still resides in the 'RNA' assay
DefaultAssay(scRNA.combined) <- "integrated"
scRNA.combined <- ScaleData(scRNA.combined, verbose = FALSE)

saveRDS(scRNA.combined, '3.scRNA_combined.rds')
