# Supplementary material for: Intracranial Aneurysms Induced by RUNX1 Through Regulation of NFKB1 in Patients With Hypertension-An Integrated Analysis Based on Multiple Datasets and Algorithms
Source: Front Neurol. 2022 May 17;13:877801. doi: 10.3389/fneur.2022.877801 (PMC9152011; doi:10.3389/fneur.2022.877801)
Supplement: Supplementary file 2 [file Data_Sheet_2.ZIP › 3_AAA_singleCell/4.umap.R]

library(Seurat)
library(dplyr)
library(patchwork)
library(ggplot2)
set.seed(123) # 设置随机数种子，使结果可重复

scRNA.combined <- readRDS("3.scRNA_combined.rds")

# Run the standard workflow for visualization and clustering
scRNA.combined <- RunPCA(scRNA.combined, npcs = 30, verbose = FALSE)
scRNA.combined <- RunUMAP(scRNA.combined, reduction = "pca", dims = 1:30)
scRNA.combined <- FindNeighbors(scRNA.combined, reduction = "pca", dims = 1:30)
scRNA.combined <- FindClusters(scRNA.combined, resolution = 0.6)

saveRDS(scRNA.combined, "4.scRNA_umap.rds")


###### Plot the UMAP results ##############################
setwd(dirname(rstudioapi::getActiveDocumentContext()$path))
# dir.create("4.umap")
library(Seurat)
library(dplyr)
library(patchwork)
library(ggplot2)
library(cowplot)
source("./theme_color_set.R")
theme_set(theme_cowplot())
# Visualization
scRNA.combined <- readRDS("4.scRNA_umap.rds")
scRNA.combined$exp_group <- factor(scRNA.combined$exp_group, levels = c("NAC", "AAA"))
DimPlot(scRNA.combined,
  reduction = "umap",
  group.by = "exp_group",
  cols = c(AAA = "brown2", NAC = "deepskyblue2"),
  pt.size = 0.2,
  repel = TRUE
) # orig.ident
ggsave2("4.umap/dim_grouptype.pdf", width = 4, height = 4)

DimPlot(scRNA.combined,
  reduction = "umap",
  group.by = "orig.ident",
  cols = c(
    NAC1 = "#E2D200",
    NAC2 = "#46ACC8",
    AAA1 = "#B40F20",
    AAA2 = "#0B775E",
    AAA3 = "#F2300F",
    AAA4 = "#E58601"
  ),
  pt.size = 0.2,
  repel = TRUE
) # orig.ident
ggsave("4.umap/dim_patients.pdf", width = 4, height = 4)

# DimPlot(scRNA.combined,
#   reduction = "umap",
#   label = TRUE, repel = TRUE
# )

DimPlot(scRNA.combined,
  reduction = "umap",
  cols = gene_colors,
  split.by = "exp_group",
  pt.size = 0.2,
  label = TRUE, repel = TRUE
)
ggsave("4.umap/dim_split.pdf", width = 8, height = 4)
