# Supplementary material for: Intracranial Aneurysms Induced by RUNX1 Through Regulation of NFKB1 in Patients With Hypertension-An Integrated Analysis Based on Multiple Datasets and Algorithms
Source: Front Neurol. 2022 May 17;13:877801. doi: 10.3389/fneur.2022.877801 (PMC9152011; doi:10.3389/fneur.2022.877801)
Supplement: Supplementary file 2 [file Data_Sheet_2.ZIP › 3_AAA_singleCell/5.1.ann_singler/celltype_DICE.csv]

ClusterID	celltype
0	Monocytes
1	T cells, CD4+
2	T cells, CD4+
3	Monocytes
4	T cells, CD4+
5	Monocytes
6	B cells
7	NK cells
8	Monocytes
9	Monocytes
10	B cells
11	B cells
12	Monocytes
13	Monocytes
14	NK cells
15	Monocytes
16	Monocytes
17	Monocytes
18	B cells
19	Monocytes
20	Monocytes
