# Supplementary material for: Intracranial Aneurysms Induced by RUNX1 Through Regulation of NFKB1 in Patients With Hypertension-An Integrated Analysis Based on Multiple Datasets and Algorithms
Source: Front Neurol. 2022 May 17;13:877801. doi: 10.3389/fneur.2022.877801 (PMC9152011; doi:10.3389/fneur.2022.877801)
Supplement: Supplementary file 2 [file Data_Sheet_2.ZIP › 3_AAA_singleCell/5.1.scRNA_singleR.R]

setwd(dirname(rstudioapi::getActiveDocumentContext()$path))
library(Seurat)
library(dplyr)
library(patchwork)
library(ggplot2)
set.seed(123) # 设置随机数种子，使结果可重复

# 1. 分析数据——注释
scRNA.combined <- readRDS("4.scRNA_umap.rds")
#' For performing differential expression after integration,
#' we switch back to the original data
DefaultAssay(scRNA.combined) <- "RNA"
## ==鉴定细胞类型==##
library(SingleR)
library(celldex)
dir.create("5.1.ann_singler")
# #celldex
#' refdata <- MonacoImmuneData()
#' saveRDS(refdata, "ref_Monaco.rds")
refdata <- readRDS("ref_Monaco.rds")
testdata <- GetAssayData(scRNA.combined, slot = "data")
clusters <- scRNA.combined@meta.data$seurat_clusters

# 1. 使用Monaco参考数据库鉴定
cellpred <- SingleR(
    test = testdata, ref = refdata, labels = refdata$label.main,
    method = "cluster", clusters = clusters,
    assay.type.test = "logcounts", assay.type.ref = "logcounts"
)
celltype <- data.frame(
    ClusterID = rownames(cellpred),
    celltype = cellpred$labels, stringsAsFactors = F
)
write.csv(celltype, "5.ann_singler/celltype_Monaco.csv", row.names = F)
scRNA.combined@meta.data$celltype_Monaco <- "NA"
for (i in 1:nrow(celltype)) {
    scRNA.combined@meta.data[
        which(
            scRNA.combined@meta.data$seurat_clusters == celltype$ClusterID[i]
        ),
        "celltype_Monaco"
    ] <- celltype$celltype[i]
}
p1 <- DimPlot(scRNA.combined,
    group.by = "celltype_Monaco",
    repel = T, label = T, label.size = 5, reduction = "umap"
)
ggsave("5.ann_singler/UMAP_celltype_Monaco.png", p1, width = 7, height = 6)

# 2. 使用DICE参考数据库鉴定
# refdata <- DatabaseImmuneCellExpressionData()
# saveRDS(refdata, "ref_DICE.rds")
refdata <- readRDS("ref_DICE.rds")
testdata <- GetAssayData(scRNA.combined, slot = "data")
clusters <- scRNA.combined@meta.data$seurat_clusters
cellpred <- SingleR(
    test = testdata, ref = refdata, labels = refdata$label.main,
    method = "cluster", clusters = clusters,
    assay.type.test = "logcounts", assay.type.ref = "logcounts"
)
celltype <- data.frame(
    ClusterID = rownames(cellpred),
    celltype = cellpred$labels, stringsAsFactors = F
)
write.csv(celltype, "5.ann_singler/celltype_DICE.csv", row.names = F)
scRNA.combined@meta.data$celltype_DICE <- "NA"
for (i in 1:nrow(celltype)) {
    scRNA.combined@meta.data[
        which(
            scRNA.combined@meta.data$seurat_clusters == celltype$ClusterID[i]
        ),
        "celltype_DICE"
    ] <- celltype$celltype[i]
}
p2 <- DimPlot(scRNA.combined,
    group.by = "celltype_DICE",
    repel = T, label = T, label.size = 5, reduction = "umap"
)
ggsave("5.ann_singler/UMAP_celltype_DICE.png", p2, width = 7, height = 6)
# 对比两种数据库鉴定的结果
p3 <- p1 + p2
ggsave("5.ann_singler/Monaco_DICE.png", p3, width = 12, height = 5)

## 保存数据
saveRDS(scRNA.combined, "5.scRNA_singleR.rds")

######## 作图 #########################
setwd(dirname(rstudioapi::getActiveDocumentContext()$path))
library(Seurat)
library(ggplot2)
library(dplyr)
library(patchwork)
library(cowplot)
source("./theme_color_set.R")

scRNA.combined <- readRDS("5.scRNA_singleR.rds")
DimPlot(scRNA.combined,
    reduction = "umap",
    group.by = "celltype_Monaco",
    cols = c(
        "B cells" = "#969696",
        Basophils = "#636363",
        "CD4+ T cells" = "#9e9ac8",
        "Dendritic cells" = "#DD3497",
        Monocytes = "#FA9FB5",
        "NK cells" = "#807dba",
        Progenitors = "#FD6467",
        "T cells" = "#bcbddc"
    ),
    pt.size = 0.5,
    repel = T, label = F
)
ggsave("5.1.ann_singler/UMAP_celltype_Monaco.pdf", width = 4, height = 3.5, scale = 1.5)

DimPlot(scRNA.combined,
    reduction = "umap",
    group.by = "celltype_DICE",
    cols = c(
        "B cells" = "#969696",
        # Basophils = "#636363",
        "T cells, CD4+" = "#9e9ac8",
        # "Dendritic cells" = "#DD3497",
        Monocytes = "#FA9FB5",
        "NK cells" = "#807dba"
        # Progenitors = "#FD6467",
        # "T cells" = "#bcbddc"
    ),
    pt.size = 0.5,
    repel = T, label = F
)
ggsave("5.1.ann_singler/UMAP_celltype_DICE.pdf", width = 4, height = 3.5, scale = 1.5)
