# Supplementary material for: Intracranial Aneurysms Induced by RUNX1 Through Regulation of NFKB1 in Patients With Hypertension-An Integrated Analysis Based on Multiple Datasets and Algorithms
Source: Front Neurol. 2022 May 17;13:877801. doi: 10.3389/fneur.2022.877801 (PMC9152011; doi:10.3389/fneur.2022.877801)
Supplement: Supplementary file 2 [file Data_Sheet_2.ZIP › 3_AAA_singleCell/5.2.scRNA_anno.R]

setwd(dirname(rstudioapi::getActiveDocumentContext()$path))
library(Seurat)
library(patchwork)
library(ggplot2)

dir.create("5.2.ann_marker")
scRNA.combined <- readRDS("5.scRNA_singleR.rds")
DefaultAssay(scRNA.combined) <- "RNA"

# FeaturePlot
FeaturePlot(scRNA.combined,
    features = c(
        "CSF1R", "CD14", "CD68", "CD2",
        "CD3D", "PRF1", "KLRF1", "ITGAX",
        "CD19"
    ),
    min.cutoff = "q9"
)
ggsave("5.2.ann_marker/ann_marker_FeaturePlot.pdf", width = 13, height = 12)
# VlinPlot
my36colors <- c("#D6E7A3", "#57C3F3", "#476D87", "#E95C59", "#E59CC4", "#AB3282", "#23452F", "#BD956A", "#8C549C", "#585658", "#9FA3A8", "#E0D4CA", "#5F3D69", "#C5DEBA", "#58A4C3", "#E4C755", "#F7F398", "#AA9A59", "#E63863", "#E39A35", "#C1E6F3", "#6778AE", "#91D0BE", "#B53E2B", "#712820", "#DCC1DD", "#CCE0F5", "#CCC9E6", "#625D9E", "#68A180", "#3A6963", "#968175", "#E5D2DD", "#53A85F", "#F1BB72", "#F3B1A0") # 颜色设置
library(MySeuratWrappers)
VlnPlot(scRNA.combined,
    features = c(
        "CSF1R", "CD14", "CD68", "CD2",
        "CD3D", "PRF1", "KLRF1", "ITGAX",
        "CD19"
    ),
    cols = my36colors,
    pt.size = 0,
    stacked = T,
    direction = "horizontal", #水平作图
    ncol = 1
) +
    labs(x = "Cell clusters", y = "") +
    theme(
        axis.text.x = element_blank(),
        axis.ticks.x = element_blank()
    ) # 不显示坐标刻度
ggsave("5.2.ann_marker/ann_marker_VlnPlot.pdf", width = 6, height = 7)

# annotation of cell clusters
scRNA.combined <- RenameIdents(scRNA.combined,
    "0" = "Others", "1" = "T cells",
    "2" = "T cells", "3" = "Monocytes/Macrophages",
    "4" = "T cells", "5" = "Monocytes/Macrophages",
    "6" = "B cells", "7" = "T cells",
    "8" = "Others", "9" = "Monocytes/Macrophages",
    "10" = "Others", "11" = "B cells",
    "12" = "Others", "13" = "Others",
    "14" = "NK cells", "15" = "Others",
    "16" = "Monocytes/Macrophages", "17" = "Monocytes/Macrophages",
    "18" = "Others", "19" = "Others",
    "20" = "Others"
)
DimPlot(scRNA.combined, label = TRUE)
#
Idents(scRNA.combined) <- factor(
    Idents(scRNA.combined),
    levels = c(
        "Monocytes/Macrophages",
        "T cells", "NK cells",
        "B cells", "Others"
    )
)
scRNA.combined$celltype_Marker <- Idents(scRNA.combined)
saveRDS(scRNA.combined, "5.scRNA_anno.rds")

############## Plot the results ##########

setwd(dirname(rstudioapi::getActiveDocumentContext()$path))
library(Seurat)
library(ggplot2)
library(dplyr)
library(patchwork)
library(cowplot)
library(viridis)

scRNA.combined <- readRDS("5.2.scRNA_anno.rds")

# cell cluster plot
source("theme_color_set.R")
scRNA.combined$exp_group <- factor(scRNA.combined$exp_group, levels = c("NAC", "AAA"))
DimPlot(scRNA.combined, reduction = "umap", group.by = "celltype_Marker", label = F, split.by = "exp_group", cols = celltype_Marker_color, pt.size = 0.2)
ggsave2("./5.2.ann_marker/cell_ann_umap.pdf", width = 8, height = 4)

# marker genes plot
markers.to.plot <- c(
    "CSF1R", "CD14", "CD68",
    "CD2", "CD3D", "PRF1",
    "KLRF1", "ITGAX", "CD19"
)
scRNA.combined$conserved_cluster <- paste(
    scRNA.combined$celltype_Marker,
    scRNA.combined$exp_group,
    sep = "_"
)
DotPlot(scRNA.combined,
    features = markers.to.plot,
    # cols = c("blue", "red"),
    dot.scale = 8,
    group.by = "conserved_cluster"
) +
    theme(axis.text.x = element_text(angle = 90, hjust = 1)) +
    coord_flip() +
    scale_color_viridis()
ggsave("5.2.ann_marker/cell_marker.pdf", width = 4, height = 4, scale = 1.3)

# 细胞比例图
setwd(dirname(rstudioapi::getActiveDocumentContext()$path))
library(Seurat)
library(ggplot2)
library(dplyr)
library(patchwork)
library(cowplot)
library(viridis)
source("theme_color_set.R")
scRNA.combined <- readRDS("5.scRNA_anno.rds")
sc_counts <- FetchData(scRNA.combined, vars = c("exp_group", "celltype_Marker", "orig.ident")) %>%
    mutate(exp_group = factor(exp_group, levels = c("AAA", "NAC")))

ggplot(data = sc_counts, aes(x = exp_group, fill = celltype_Marker)) +
    labs(x = "", y = "") +
    geom_bar(position = "fill") +
    scale_fill_manual(values = celltype_Marker_color) +
    coord_flip() +
    scale_y_reverse() +
    NoLegend() -> p1
ggsave2("./5.2.ann_marker/barplot_group.pdf", width = 7, height = 2)

sc_counts %>%
    filter(exp_group == "AAA") %>%
    ggplot(aes(x = orig.ident, fill = celltype_Marker)) +
    labs(x = NULL, y = NULL) +
    geom_bar(position = "fill") +
    scale_fill_manual(values = celltype_Marker_color) +
    coord_flip() +
    scale_y_reverse() -> p2
ggsave2("./5.2.ann_marker/barplot_group.pdf", width = 7.5, height = 2)

pC <- p1 + p2 + plot_layout(ncol = 1, heights = c(1, 2), guides = "collect")
ggsave2("./5.2.ann_marker/barplot_all.pdf", width = 7, height = 4)

# # plot 细胞比例图
# library(reshape2)
# data_plotC <- table(scRNA.combined$exp_group, scRNA.combined$celltype_Marker) %>% melt()
# colnames(data_plotC) <- c("Sample", "CellType", "Number")

# #自定义颜色
# library(RColorBrewer)
# colourCount <- length(unique(scRNA.combined$celltype_Marker))
# getPalette <- colorRampPalette(brewer.pal(8, "Dark2"))
# celltype_colors <- getPalette(colourCount)
# pC1 <- ggplot(data = data_plotC, aes(x = Sample, y = Number, fill = CellType)) +
#     geom_bar(stat = "identity", width = 0.8, aes(group = CellType), position = "stack") +
#     scale_fill_manual(values = celltype_colors) +
#     theme_bw() +
#     theme(panel.grid = element_blank()) +
#     labs(x = "", y = "Average number") +
#     theme(axis.text = element_text(size = 12, colour = "black")) +
#     theme(axis.title.y = element_text(size = 12, colour = "black")) +
#     theme(panel.border = element_rect(size = 1, linetype = "solid", colour = "black")) +
#     theme(axis.text.x = element_text(angle = 45, hjust = 0.8, vjust = 0.6))

# pC2 <- ggplot(data = data_plotC, aes(x = Sample, y = Number, fill = CellType)) +
#     geom_bar(stat = "identity", width = 0.8, aes(group = CellType), position = "fill") +
#     scale_fill_manual(values = celltype_colors) +
#     theme_bw() +
#     theme(panel.grid = element_blank()) +
#     labs(x = "", y = "Cell proportion") +
#     scale_y_continuous(labels = scales::percent) + #### 用来将y轴移动位置
#     theme(axis.text = element_text(size = 12, colour = "black")) +
#     theme(axis.title.y = element_text(size = 12, colour = "black")) +
#     theme(panel.border = element_rect(size = 1, linetype = "solid", colour = "black")) +
#     theme(axis.text.x = element_text(angle = 45, hjust = 0.8, vjust = 0.6)) # 让横轴上的标签倾斜45度

# pC <- pC1 + pC2 + plot_layout(ncol = 2, widths = c(1, 1), guides = "collect")

# pC2
