# Supplementary material for: Intracranial Aneurysms Induced by RUNX1 Through Regulation of NFKB1 in Patients With Hypertension-An Integrated Analysis Based on Multiple Datasets and Algorithms
Source: Front Neurol. 2022 May 17;13:877801. doi: 10.3389/fneur.2022.877801 (PMC9152011; doi:10.3389/fneur.2022.877801)
Supplement: Supplementary file 2 [file Data_Sheet_2.ZIP › 3_AAA_singleCell/6.mono.diff.R]

library(Seurat)
library(ggplot2)
library(cowplot)
theme_set(theme_cowplot())
scRNA.combined <- readRDS("5.scRNA_anno.rds")
target.cells <- subset(scRNA.combined, idents = "Monocytes/Macrophages")
DefaultAssay(scRNA.combined)
saveRDS(target.cells, "6.monocytes.rds")

# 1. Seurat FindMarkers DEGs
target.cells <- readRDS("6.monocytes.rds")
Idents(target.cells) <- "exp_group"
aaa.response <- FindMarkers(target.cells,
    ident.1 = "AAA",
    ident.2 = "NAC",
    verbose = FALSE
)
head(aaa.response, n = 15)
dir.create("6.mono.diff")
aaa.response <- aaa.response[aaa.response$p_val < 0.05, ]
write.table(cbind(id = rownames(aaa.response), aaa.response),
    file = "6.mono.diff/mono.diff.txt",
    sep = "\t", row.names = F, quote = F, col.names = T
)

up.down <- cbind(
    id = rownames(aaa.response),
    updown = ifelse(aaa.response$avg_log2FC > 0, "up", "down")
)
up.mono <- up.down[up.down[, 2] == "up", ]
down.mono <- up.down[up.down[, 2] == "down", ]

# 2. DESeq2 DEGs
library(Seurat)
library(dplyr)
library(patchwork)
library(ggplot2)
set.seed(123) # 设置随机数种子，使结果可重复
target.cells <- readRDS("6.monocytes.rds")
dat.matrix <- lapply(names(table(target.cells$orig.ident)), function(y) {
    cells <- rownames(subset(target.cells@meta.data, orig.ident == y))
    rowSums(target.cells[["RNA"]]@counts[, cells])
})
dat.matrix <- do.call(cbind, dat.matrix)
colnames(dat.matrix) <- names(table(target.cells$orig.ident))
##' levels(seu.CCA@meta.data$sample_id)
saveRDS(dat.matrix, "6.dat.matrix.rds")
count.data <- dat.matrix

col.data <- data.frame(
    row.names = colnames(count.data),
    exp.group = sub("[0-9]+", "", colnames(count.data))
)

library(DESeq2)
library(IHW)
dds <- DESeqDataSetFromMatrix(
    countData = count.data,
    colData = col.data,
    design = ~exp.group
)
dds$condition <- relevel(dds$exp.group, ref = "NAC")
dds <- DESeq(dds, test = "LRT", reduced = ~1)
res <- as.data.frame(results(dds))

ihwRes <- ihw(pvalue ~ baseMean, data = res, alpha = 0.1)
res$weighted_pvalue <- ihwRes@df$pvalue
res$significant_change <- res$weighted_pvalue < 0.05
res$change <- ifelse(res$significant_change,
    ifelse(res$log2FoldChange < 0, "up in AAA", "up in NAC"),
    "no change"
)
table(res[, c("significant_change", "change")])

## sort res by weighted_pvalue
res <- res[order(res$weighted_pvalue), ]
## get the DEG
# fib.DEG <- rownames(subset(res, significant_change))
# fib.DEG
res.deg <- subset(res, significant_change)
write.table(cbind(id = rownames(res.deg), res.deg),
    "6.mono.diff/degs.txt",
    sep = "\t", row.names = F, quote = F, col.names = T
)

up.down <- cbind(
    id = rownames(res.deg),
    updown = ifelse(res.deg$log2FoldChange < 0, "up", "down")
)
up.degs <- up.down[up.down[, 2] == "up", ]
down.degs <- up.down[up.down[, 2] == "down", ]

# 3. 两种方法得到的 monocytes 中的 DEGs
up.gene <- rbind(up.mono, up.degs)
down.gene <- rbind(down.mono, down.degs)
library(dplyr)
# 去重
up.gene <- as.data.frame(up.gene) %>% distinct(id, updown, .keep_all = T)
down.gene <- as.data.frame(down.gene) %>% distinct(id, updown, .keep_all = T)

write.table(up.gene, "6.mono.diff/up.mono.txt",
    row.names = F, col.names = T, sep = "\t", quote = F
)
write.table(down.gene, "6.mono.diff/down.mono.txt",
    row.names = F, col.names = T, sep = "\t", quote = F
)

######## plot ########
setwd(dirname(rstudioapi::getActiveDocumentContext()$path))
library(ggplot2)
library(cowplot)
library(Seurat)
library(dplyr)
source("theme_color_set.R")
theme_set(theme_cowplot())
target.cells <- readRDS("6.monocytes.rds")
target.cells <- ScaleData(target.cells)

#1.mono.diff
mono.diff <- read.table("6.mono.diff/mono.diff.txt",
    header = T, row.names = 1, sep = "\t")
up_to_plot <- mono.diff %>% .[order(.$avg_log2FC, decreasing = TRUE),] %>% head(20) %>% rownames()
down_to_plot <- mono.diff %>% .[order(.$avg_log2FC, decreasing = FALSE),] %>% head(23) %>% rownames()

DoHeatmap(target.cells, features = setdiff(c(up_to_plot, down_to_plot), c("HBB", "HBA1", "HBA2")), group.by = "exp_group", draw.lines = F, group.colors = use_colors) +
  scale_fill_viridis()
#ggsave2("HeatMap_Tumor.pdf", path = "output/fig2", width = 30, height = 30, units = "cm")
ggsave2("./6.mono.diff/mono_deHeat.pdf", width = 8, height = 8)

#2.DEGseq2
degs.diff <- read.table("6.mono.diff/degs.txt",
    header = T, row.names = 1, sep = "\t")
up_to_plot <- degs.diff %>% .[order(.$log2FoldChange, decreasing = FALSE),] %>% head(20) %>% rownames()
down_to_plot <- degs.diff %>% .[order(.$log2FoldChange, decreasing = TRUE),] %>% head(20) %>% rownames()

DoHeatmap(target.cells, features = c(up_to_plot, down_to_plot, "RUNX1"), group.by = "exp_group", draw.lines = F, group.colors = use_colors) +
  scale_fill_viridis()
#ggsave2("HeatMap_Tumor.pdf", path = "output/fig2", width = 30, height = 30, units = "cm")
ggsave2("./6.mono.diff/degs_deHeat.pdf", width = 8, height = 8)
# boxplot(target.cells[["RNA"]]@scale.data["RUNX1",])

#3.degs.bulk
dat.matrix <- readRDS("6.dat.matrix.rds")
scale.data <- scale(t(dat.matrix[c(up_to_plot, down_to_plot, "RUNX1"), ]))
library(gplots)
pdf("./6.mono.diff/degs.heatmap.pdf", width = 7, height = 6)
# heatmap.2(as.matrix(t(scale.data)), trace = "none", density.info = "none", scale = "none", symbreaks = F, col = hcl.colors(100, palette = "orrd", rev = T), Rowv = T, Colv = F, dendrogram = "row", margins = c(5,10))
heatmap.2(as.matrix(t(scale.data)), trace = "none", density.info = "none", scale = "none", col = bluered(100), Rowv = F, Colv = F, dendrogram = "none")
dev.off()
