# Supplementary material for: Intracranial Aneurysms Induced by RUNX1 Through Regulation of NFKB1 in Patients With Hypertension-An Integrated Analysis Based on Multiple Datasets and Algorithms
Source: Front Neurol. 2022 May 17;13:877801. doi: 10.3389/fneur.2022.877801 (PMC9152011; doi:10.3389/fneur.2022.877801)
Supplement: Supplementary file 2 [file Data_Sheet_2.ZIP › 3_AAA_singleCell/6.mono.diff/mono.diff.txt]

id	p_val	avg_log2FC	pct.1	pct.2	p_val_adj
HBB	3.39496814701708e-116	-1.93874332792657	0.713	0.831	8.28270378827756e-112
KLF6	2.62251643984058e-78	1.2320250111219	0.716	0.249	6.39815335827906e-74
HBA2	1.06972160345765e-69	-2.15638075280355	0.369	0.609	2.60979979595562e-65
SOD2	9.49201906342278e-61	2.72464767888418	0.603	0.264	2.31576789090326e-56
PPP1R15A	1.48842315722357e-48	1.33589350136192	0.447	0.142	3.63130597667835e-44
CXCL2	7.1731710615959e-48	3.5314591086673	0.299	0.07	1.75003854389755e-43
ICAM1	1.19856133726036e-47	1.6658781591493	0.278	0.046	2.9241300945141e-43
TNFAIP3	8.19625970553649e-47	1.70276736255642	0.338	0.084	1.99964148035974e-42
IL8	4.96386832224744e-46	4.09668439890132	0.371	0.128	1.21103495457871e-41
CXCL3	1.86165382229355e-43	3.51748472651189	0.296	0.078	4.54187683024958e-39
LGALS2	6.28521503471367e-43	0.893846366349704	0.398	0.112	1.53340391201909e-38
IL1B	2.09815747027001e-41	3.05696831144216	0.406	0.165	5.11887478021775e-37
PNRC1	1.6761938096814e-40	0.583209470183288	0.584	0.23	4.08941003747971e-36
CCL20	3.36273981679568e-40	3.31039684249374	0.209	0.028	8.20407633103642e-36
NINJ1	3.56169994265377e-39	1.06873988312772	0.369	0.118	8.68947935009241e-35
THBS1	1.69646443221305e-38	2.31156472640976	0.217	0.034	4.13886427527019e-34
HBA1	3.59551161781106e-38	-2.03950355825843	0.148	0.361	8.77196969397365e-34
DUSP6	8.63875665568197e-38	0.694422441267578	0.47	0.171	2.10759746128673e-33
RAB11FIP1	2.74500319512318e-37	0.690532144372614	0.298	0.074	6.69698429514202e-33
CFD	4.51917505003429e-36	0.542985850074898	0.613	0.269	1.10254313695687e-31
STAB1	1.41284117426942e-35	1.05796958072498	0.256	0.055	3.44690861286511e-31
SAT1	2.65285432950426e-35	1.59280080360511	0.853	0.606	6.47216870769153e-31
PLAUR	3.19981445979992e-35	2.16058679229535	0.446	0.216	7.80658733757386e-31
JUND	4.30343950427535e-35	0.587226980888133	0.655	0.296	1.04991013585806e-30
ETS2	1.54621333573093e-34	0.916600138534758	0.314	0.094	3.77229667518275e-30
IGLL5	2.14426156208826e-34	0.89881281008389	0.134	0.002	5.23135493302674e-30
CD93	2.34453392400419e-34	0.417471762532338	0.341	0.103	5.71995941439302e-30
CFLAR	9.40237843870692e-34	0.518095678148341	0.39	0.134	2.29389826769133e-29
PTGS2	2.10923608738353e-33	1.96666466555944	0.208	0.038	5.1459032823896e-29
MARCKS	9.86040028529676e-33	0.603081975875948	0.434	0.167	2.40564185760385e-28
EREG	1.13970093058472e-32	1.94399745900358	0.211	0.042	2.78052836034754e-28
IL7R	1.21326106311179e-32	1.50479647719903	0.163	0.017	2.95999301567384e-28
APOC1	1.42928740990467e-32	-2.88795678539753	0.077	0.261	3.48703249394442e-28
CLEC12A	1.67184572306063e-32	0.534725165125754	0.255	0.057	4.07880201055103e-28
CXCL5	2.09587367375883e-32	3.34159136364683	0.122	0	5.11330300186942e-28
CCNL1	2.72061190450245e-32	0.441510073428756	0.368	0.126	6.63747686341463e-28
AHNAK	3.10964005250106e-32	0.439311132437629	0.519	0.217	7.58658883608683e-28
SMDT1	5.76933666157847e-32	0.518902900575566	0.275	0.071	1.4075450653253e-27
CXCL1	6.70493949814245e-32	2.68467684875237	0.136	0.006	1.63580408936181e-27
BASP1	8.89670861594462e-32	1.05089071841886	0.319	0.106	2.17053000103201e-27
FCGR2A	7.68318179886442e-31	0.973727331271622	0.434	0.189	1.87446586346895e-26
FAM118A	1.66701753636297e-30	0.611941444515525	0.155	0.016	4.06702268346475e-26
NAMPT	2.51817798244e-30	0.873616265097691	0.423	0.169	6.14359882375886e-26
MT-CYB	2.62503574081407e-30	-0.614804201921934	0.852	0.917	6.40429969686409e-26
MMP19	2.98076304192185e-30	1.30734701183258	0.17	0.025	7.27216759337673e-26
TNFRSF1B	9.42601215436995e-30	0.268598168539791	0.489	0.197	2.29966418530164e-25
HLA-DRB5	1.30113786321188e-29	0.505046486738804	0.515	0.228	3.17438604487801e-25
PLEK	2.84828198533675e-29	1.15094737605768	0.343	0.121	6.94895355962608e-25
CMTM6	4.45472627658246e-29	0.371487525195482	0.378	0.14	1.08681956969782e-24
ZFP36L2	5.56112394140985e-29	0.527292210911154	0.513	0.228	1.35674740798576e-24
EPB41L3	6.59694193015475e-29	0.636991093951646	0.205	0.043	1.60945592269986e-24
NFKB1	9.1570146658428e-29	0.584261656206076	0.193	0.036	2.23403686802567e-24
SULT1A1	1.34286102311647e-28	0.498670052841448	0.196	0.037	3.27617803809724e-24
SAMSN1	1.5382581117873e-28	0.999633763134965	0.305	0.106	3.75288831532747e-24
TGFBI	1.67250230677796e-28	0.533047210574324	0.356	0.129	4.08040387784618e-24
G0S2	1.68945956929809e-28	3.28974365243631	0.222	0.061	4.12177451121654e-24
SUB1	4.68047736396331e-28	0.371858515678121	0.474	0.205	1.14189606248613e-23
IL1RN	1.48407416675949e-27	2.18226698481517	0.234	0.069	3.62069574464313e-23
TNFAIP2	1.8768350383201e-27	0.274289128184472	0.346	0.12	4.57891444298956e-23
CECR1	2.01004376075708e-27	0.395404504138967	0.222	0.053	4.90390376311904e-23
SLC2A3	2.57865001976201e-27	0.853452841377732	0.321	0.116	6.29113245321338e-23
MXD1	4.15065092242132e-27	0.601157474761572	0.231	0.062	1.01263430554313e-22
IRAK3	1.03716078960607e-26	0.399026308123729	0.294	0.098	2.53036117840193e-22
F13A1	1.08384162396575e-26	1.18821559067594	0.162	0.026	2.64424840998923e-22
TAGLN2	1.7395197236129e-26	0.409116768756258	0.405	0.164	4.24390626969839e-22
LINC00152	3.18469165718024e-26	0.683742774615787	0.192	0.042	7.76969223602262e-22
TNFAIP8	3.7112416956286e-26	0.476907231357129	0.227	0.061	9.0543163648251e-22
DAZAP2	6.5282951088168e-26	0.258492823999386	0.375	0.146	1.59270815769803e-21
HCST	9.98723519059612e-26	0.286877663320662	0.499	0.223	2.43658576944974e-21
CASP4	1.16472662675608e-25	0.419572781133596	0.271	0.086	2.84158355129682e-21
SPAG9	1.2916719096422e-25	0.689312822926818	0.199	0.049	3.15129195795409e-21
APOE	1.64976678194419e-25	-2.61549121680505	0.11	0.273	4.02493601790924e-21
NFKBIA	1.75428335246751e-25	1.0979854081325	0.604	0.354	4.27992509501498e-21
RPS4Y1	2.21813487694685e-25	0.51354641122448	0.3	0.109	5.41158365928722e-21
ANKRD13D	3.34684025609709e-25	0.443783021046615	0.208	0.052	8.16528617280008e-21
PID1	3.83163972401254e-25	0.512686491576792	0.163	0.029	9.3480514346734e-21
SOCS3	4.71994743991687e-25	1.02860999589466	0.266	0.088	1.15152557691652e-20
NLRP3	5.15949962244098e-25	1.18418501741522	0.205	0.054	1.25876312288693e-20
HNRNPC	5.31514903102781e-25	0.359737412770765	0.345	0.134	1.29673690909986e-20
IVNS1ABP	7.44021581571958e-25	1.01093175964819	0.251	0.082	1.8151894525611e-20
CD44	1.24196717791701e-24	0.395143917798424	0.649	0.323	3.03002732396414e-20
H1FX	1.48594903265319e-24	0.364762758975543	0.255	0.078	3.62526985496399e-20
RNF144B	1.62119686530224e-24	0.459566635872323	0.209	0.054	3.95523399227787e-20
UTRN	1.98585951496889e-24	0.450425270591256	0.185	0.041	4.84490145866961e-20
TREM1	2.20861650887996e-24	1.07709450396631	0.305	0.122	5.38836169671443e-20
RILPL2	3.03162150532866e-24	0.290926096266881	0.311	0.114	7.39624698655032e-20
TNIP1	3.95480791671902e-24	0.484011718107922	0.179	0.039	9.6485448744194e-20
ZFP36L1	8.12324514825769e-24	0.392694824664884	0.463	0.209	1.98182811882043e-19
MCL1	8.94663431096032e-24	0.282579475331179	0.586	0.267	2.18271037284499e-19
TIMP1	1.29240855365386e-23	1.96325195502936	0.582	0.318	3.15308914834932e-19
PDE4B	1.39042691319351e-23	1.12978082635214	0.152	0.029	3.3922245401182e-19
TMEM176B	1.76935354497686e-23	0.644157995159106	0.206	0.056	4.31669184368004e-19
TLR2	4.29835311061774e-23	0.4205729970034	0.249	0.081	1.04866920839741e-18
NFKBIZ	6.09375171376195e-23	0.554187972439484	0.265	0.09	1.4866926056065e-18
TCF25	6.95552589142063e-23	0.26089746776636	0.305	0.115	1.69693965172989e-18
VIM	8.16686232032172e-23	-0.646534854876921	0.9	0.844	1.99246940028889e-18
CCL3	8.68493937303057e-23	3.54586948811865	0.344	0.194	2.11886465883827e-18
ITGA4	1.01864434857795e-22	0.267155994307848	0.169	0.036	2.48518661722563e-18
MT-ND4L	1.06210222277887e-22	0.325927237124316	0.366	0.155	2.59121079291361e-18
BNIP3L	1.06636884956056e-22	0.397728007258837	0.363	0.15	2.6016200822729e-18
CYTH4	1.39591144249371e-22	0.431456390833817	0.211	0.061	3.40560514625192e-18
MAP2K3	1.948106396136e-22	0.436562926012921	0.176	0.041	4.75279517465299e-18
NFKB2	2.15525844816717e-22	0.536624148888397	0.148	0.028	5.25818403599344e-18
PPIF	3.3017482214406e-22	1.57362172868034	0.217	0.07	8.05527513584864e-18
INHBA	4.26143575839679e-22	1.78471069052877	0.123	0.017	1.03966248197606e-17
DUSP1	6.50982567026537e-22	0.31227535054829	0.687	0.361	1.58820216877464e-17
IL6	9.0787768517087e-22	1.38534545859987	0.1	0.007	2.21494918851137e-17
REL	9.73483511981977e-22	0.270250733283315	0.321	0.126	2.37500772418243e-17
DMXL2	1.44591178636568e-21	0.354783179176821	0.242	0.083	3.52759098519634e-17
CDC37	2.06682856829373e-21	0.280256932885989	0.218	0.067	5.04244165806621e-17
H3F3B	3.02682477945038e-21	0.733077591701541	0.873	0.549	7.38454441442509e-17
CSF3R	3.1724833484607e-21	0.433255675497102	0.291	0.11	7.73990762523958e-17
RP11-701P16.5	3.52567902625199e-21	1.00291274084929	0.106	0.011	8.60159912034698e-17
HMHA1	5.15751253122385e-21	0.325718866469576	0.191	0.052	1.25827833224268e-16
RHOH	6.86387499579506e-21	1.35809820197808	0.107	0.012	1.67457958272412e-16
MT-ATP6	1.14546153755787e-20	-0.413397503980772	0.911	0.944	2.79458251317993e-16
WAC	1.55307063030724e-20	0.32842984253247	0.225	0.075	3.78902641676056e-16
ABL2	2.40547737341054e-20	0.825016412184084	0.142	0.03	5.8686431479097e-16
SCO2	2.77378566282604e-20	0.274406679022748	0.212	0.067	6.7672048815967e-16
CCL3L1	3.03454197749793e-20	0.792194611294952	0.112	0.015	7.40337206250171e-16
FNBP1	3.25632257411957e-20	0.267600743478609	0.232	0.079	7.9444501840795e-16
EHD1	4.06910414631241e-20	0.730974021826944	0.132	0.025	9.92739338575839e-16
DNAJB6	4.12455273667627e-20	0.432785646558816	0.24	0.087	1.00626713116691e-15
RXRA	6.26713966370504e-20	0.263984617166741	0.231	0.079	1.52899406375412e-15
ITGAX	7.16794868087228e-20	0.505129944717981	0.216	0.074	1.74876443967241e-15
SIPA1L1	8.19114489598516e-20	0.500665635478416	0.119	0.019	1.9983936202735e-15
CCL4	9.48445179380264e-20	3.17613058690527	0.287	0.147	2.31392170413403e-15
CAMKK2	1.00950197816717e-19	0.394160988077857	0.135	0.027	2.46288197613444e-15
RNASE1	2.145745576454e-19	1.87586203326228	0.157	0.042	5.23497548287482e-15
ISG15	2.16282908476989e-19	0.577390675435978	0.227	0.08	5.27665411811311e-15
ATP13A3	2.7610430127096e-19	0.764495746034046	0.163	0.045	6.7361166381076e-15
RNF213	2.9160416535731e-19	0.253668787406088	0.285	0.115	7.11426682222228e-15
SEC61G	3.71196611953932e-19	0.272355163458691	0.393	0.182	9.05608374184008e-15
TYMP	5.05957271194222e-19	0.312695792296362	0.742	0.427	1.23438395453254e-14
CREM	6.45617529924094e-19	0.637399068975624	0.16	0.043	1.57511308775581e-14
VPS13C	7.80291937836789e-19	0.252861407976059	0.205	0.067	1.90367824074041e-14
LILRA3	1.12235760519597e-18	0.401628701688442	0.142	0.031	2.73821584939661e-14
ZFAND5	1.12742209532294e-18	0.327993819942141	0.327	0.144	2.75057168595937e-14
ISG20	1.19486263524849e-18	0.456395254981557	0.106	0.015	2.91510637121574e-14
PIM3	1.36695136105188e-18	0.62833440982666	0.209	0.073	3.33495123555826e-14
AES	1.4849283766331e-18	0.305995014302576	0.224	0.081	3.62277976047176e-14
SH3BP5	1.60393493269854e-18	0.43346669652213	0.192	0.061	3.91312005530463e-14
FAM49A	1.7815996451753e-18	0.285245685931619	0.185	0.057	4.34656865433419e-14
ARHGDIA	2.20638051575855e-18	0.261356581339124	0.319	0.143	5.38290654429613e-14
LINC00936	2.50549394240468e-18	0.261538042069352	0.301	0.127	6.11265357128469e-14
ARAP1	2.55565550639805e-18	0.258813200291783	0.204	0.067	6.23503273895931e-14
TNFRSF14	2.67817955881844e-18	0.261649145427939	0.203	0.067	6.53395466964935e-14
VEGFA	3.05168563777053e-18	0.70448667398011	0.197	0.067	7.44519745046877e-14
DUSP2	5.28577104043314e-18	0.717816569690013	0.169	0.05	1.28956956073447e-13
PTAFR	7.47392431670838e-18	0.263081800248542	0.256	0.102	1.82341331554734e-13
FOSB	8.52661457906706e-18	0.344266367623991	0.34	0.155	2.08023815885499e-13
WASH4P	8.66362664609852e-18	0.350387874870109	0.125	0.027	2.11366499284866e-13
BIRC3	8.81298497967241e-18	0.51376548493545	0.116	0.021	2.15010394549068e-13
RPS21	9.3438877210519e-18	0.311171314369997	0.737	0.423	2.27962828730503e-13
RSRC2	9.74322514527662e-18	0.308180580809022	0.179	0.055	2.37705463869314e-13
ZFP36	1.01717075816541e-17	0.495679684229697	0.472	0.24	2.48159149869615e-13
MARCKSL1	1.77550171048691e-17	0.521398289978552	0.133	0.031	4.33169152307491e-13
DENND3	2.18226334364856e-17	0.427766361862579	0.13	0.03	5.32406787949939e-13
GPR183	4.68901138751419e-17	1.09005183188821	0.173	0.057	1.14397810821184e-12
TPI1	4.93068512106559e-17	0.261885159153524	0.542	0.289	1.20293924898637e-12
TPM4	6.1152209754735e-17	0.281686464402753	0.302	0.137	1.49193046138627e-12
C15orf48	6.15322750808915e-17	2.11159063306358	0.247	0.124	1.50120291514851e-12
SERPINB9	6.93844717288768e-17	0.265896324860864	0.175	0.055	1.69277295676941e-12
NUPR1	7.06633342070296e-17	-1.82560861091707	0.045	0.151	1.7239733646489e-12
FOSL2	1.28680093284731e-16	0.545993272890461	0.178	0.061	3.13940823586759e-12
GK	1.29130458894538e-16	0.753020204099217	0.195	0.072	3.15039580565006e-12
ZNF267	1.96108767452998e-16	0.532430515940133	0.129	0.032	4.7844655995508e-12
METRNL	2.208593402103e-16	0.346693200938556	0.299	0.139	5.3883053231107e-12
TANK	2.2768420504024e-16	0.321150011622955	0.207	0.078	5.55481155036673e-12
MS4A7	2.4247866314818e-16	0.326905491029171	0.413	0.216	5.91575194482615e-12
KIAA0247	2.45155241786759e-16	0.260881102991038	0.123	0.028	5.98105243387157e-12
PLK3	2.61098922742592e-16	0.396359520211291	0.166	0.053	6.37003041815102e-12
SEMA4A	2.75083004304969e-16	0.325680326306074	0.104	0.018	6.71120005602832e-12
SEPP1	2.8550951123883e-16	1.62824106402405	0.124	0.03	6.96557554569374e-12
CCS	4.19052223652487e-16	0.345889904374715	0.12	0.028	1.02236171004497e-11
TAGAP	4.40773896572011e-16	0.492265970509824	0.11	0.022	1.07535607546674e-11
ARL4C	4.55932059080726e-16	0.46753381867866	0.146	0.042	1.11233744453925e-11
PPP1R15B	5.4346785684732e-16	0.36842865175373	0.14	0.039	1.32589853035041e-11
DGKZ	6.42069269654168e-16	0.369799154389631	0.126	0.031	1.56645639717527e-11
EIF4G1	6.48994636619049e-16	0.340979703724522	0.147	0.042	1.58335221495949e-11
MT2A	7.62490855002786e-16	1.54958856033274	0.344	0.183	1.8602489389503e-11
NBN	8.83215624786118e-16	0.453925091515767	0.14	0.039	2.15478115979069e-11
NAPA	8.9857445154473e-16	0.367389133299101	0.135	0.037	2.19225208943368e-11
LMNA	1.28200308889086e-15	0.536115442279416	0.186	0.067	3.12770293596704e-11
UBE2B	1.37276685505233e-15	0.305932376377673	0.291	0.136	3.34913929627117e-11
NUMB	1.48772980803423e-15	0.293084470433394	0.21	0.083	3.62961441266112e-11
GNA15	1.5732740464289e-15	0.460294357393358	0.134	0.038	3.83831669107259e-11
KDM6B	1.71136327662617e-15	0.330278629280726	0.178	0.061	4.17521298598486e-11
PFKFB3	2.16552032434875e-15	0.812436612169008	0.141	0.043	5.28321993531366e-11
XBP1	2.16739757656689e-15	0.275246972616659	0.205	0.08	5.28779986755025e-11
FBP1	2.56231386081882e-15	-1.70091710299736	0.095	0.206	6.25127712623968e-11
MALAT1	2.58428183244653e-15	0.441350613933884	0.974	0.989	6.30487238661979e-11
MT-ND3	2.95308571501218e-15	-0.369982457678069	0.913	0.933	7.20464321891522e-11
BCL2A1	3.10262176938909e-15	1.30016815274264	0.328	0.186	7.56946633077857e-11
CLEC4A	3.60147445570561e-15	0.28793299800951	0.159	0.05	8.78651722958498e-11
MX1	4.89606349081191e-15	0.489948103369346	0.134	0.038	1.19449260985338e-10
LPCAT1	5.62277559299957e-15	0.496519224337847	0.113	0.027	1.3717885614241e-10
NFATC2IP	7.7650572196932e-15	0.325361959507567	0.108	0.024	1.89444100988855e-10
CLEC2B	8.28782052476823e-15	0.26690763636855	0.239	0.103	2.02197957342771e-10
IER3	9.97660927994826e-15	1.61900511179231	0.403	0.28	2.43399336602898e-10
PPP4R2	2.72551687904787e-14	0.259381282525586	0.132	0.039	6.6494435298131e-10
TXN	3.10694430405617e-14	0.802310134197306	0.475	0.272	7.58001201860585e-10
C1orf122	3.77557000573356e-14	0.40296143209801	0.146	0.048	9.21125814298816e-10
DUSP4	4.117600095851e-14	0.68991981731733	0.111	0.028	1.00457089538477e-09
PDE4DIP	4.45800015813997e-14	0.50859613558725	0.115	0.03	1.08761829858141e-09
ANXA6	4.46850092769166e-14	0.264664804643104	0.138	0.042	1.09018017132893e-09
ARID5B	5.36369718554573e-14	0.44741105715026	0.124	0.035	1.30858120235759e-09
GPNMB	6.98293726877256e-14	-1.5073153419504	0.112	0.22	1.70362720546244e-09
RPS12	7.46125299268079e-14	0.273494802287726	0.916	0.861	1.82032189262433e-09
SNX8	7.65363968673045e-14	0.345377355099162	0.111	0.028	1.86725847437163e-09
INSIG1	8.74009537586639e-14	0.666854498211771	0.117	0.032	2.13232106885012e-09
CD83	1.00917270276578e-13	0.552098059437531	0.234	0.11	2.46207864293766e-09
XAF1	1.18786213168209e-13	0.296025512798748	0.16	0.056	2.8980272426648e-09
LGALS1	1.41150225759638e-13	0.477362415919901	0.808	0.576	3.4436420578579e-09
MATR3	1.4864935095444e-13	0.298734185738211	0.186	0.074	3.62659821523547e-09
SLC25A37	1.52581939488956e-13	0.281936371364201	0.234	0.102	3.72254157771206e-09
RPS29	1.93740441207411e-13	-0.541039055973691	0.699	0.65	4.72668554413721e-09
PLEKHB2	2.03322136949421e-13	0.283028961203149	0.208	0.089	4.96045017515503e-09
MAP1LC3B	2.07492335510897e-13	0.317285588673799	0.262	0.126	5.06219050945936e-09
LILRB3	2.11816992202738e-13	0.292069244930303	0.156	0.057	5.16769915877021e-09
LPP	2.22724581272022e-13	0.253075795059495	0.13	0.039	5.43381160929352e-09
S100A11	2.26182386647148e-13	-0.356902819374002	0.904	0.844	5.51817168703047e-09
SNX9	2.34012975659741e-13	0.395408636885549	0.103	0.025	5.7092145671707e-09
POLK	2.65667859112322e-13	0.270567308029465	0.11	0.028	6.48149875876332e-09
TOM1	2.66282804826127e-13	0.458030299431252	0.13	0.042	6.49650158934302e-09
NLRP1	3.2443519379224e-13	0.261495511950128	0.116	0.032	7.91524542294929e-09
QSOX1	3.67252825809924e-13	0.277744736814783	0.146	0.05	8.9598671912847e-09
TMEM176A	4.15146693245386e-13	0.369222631041346	0.125	0.038	1.01283338751077e-08
JARID2	4.30535480621509e-13	0.294796131321758	0.146	0.051	1.0503774120723e-08
LCP2	5.91506531683618e-13	0.561867758852639	0.184	0.077	1.44309848534852e-08
PNPLA8	7.54341055767655e-13	0.284186593779739	0.14	0.048	1.84036587375635e-08
LITAF	7.72219484612357e-13	0.334923579704962	0.332	0.177	1.88398387660877e-08
KDM7A	8.19060157227491e-13	0.290471824245157	0.113	0.032	1.99826106558791e-08
PTPN1	1.31498136273546e-12	0.307074615020913	0.15	0.055	3.2081600306657e-08
CDKN1A	1.3982500396762e-12	0.535485954772487	0.14	0.051	3.41131062179803e-08
ST3GAL1	2.00691804254344e-12	0.35183255364588	0.105	0.028	4.89627794839323e-08
RB1	2.2746178514652e-12	0.262410274325632	0.128	0.041	5.54938517221965e-08
ATP1B3	2.30742535180019e-12	0.364949623541384	0.283	0.144	5.62942563078693e-08
RNF19B	2.55874873345943e-12	0.372435473570244	0.109	0.031	6.24257928502096e-08
LILRB2	2.95535775256458e-12	-0.313427647300693	0.278	0.128	7.2101863089318e-08
KIAA0319L	3.23167858621299e-12	0.266889273224215	0.124	0.039	7.88432624678384e-08
CYSTM1	3.35263544201049e-12	0.542652915418114	0.184	0.078	8.17942468787299e-08
LARP7	3.45409684352723e-12	0.300453663156801	0.136	0.047	8.42696006915338e-08
ARFGAP3	3.47505481797026e-12	0.336906893839257	0.137	0.049	8.47809123940203e-08
SELK	3.49115009527653e-12	0.272431346682041	0.201	0.089	8.51735888744616e-08
UPP1	4.22677244720608e-12	0.345955518908593	0.304	0.163	1.03120567394487e-07
RIPK2	5.38532247503293e-12	0.33013283429972	0.122	0.039	1.31385712423378e-07
EIF4A3	9.96917560479864e-12	0.449379145959807	0.147	0.056	2.43217977230272e-07
RNF145	1.50348372989454e-11	0.307496492652253	0.141	0.053	3.66804925582371e-07
GRASP	1.54675368201441e-11	0.376827274611417	0.11	0.034	3.77361495801055e-07
MT-ATP8	1.69757690386506e-11	0.324704892096518	0.124	0.043	4.14157837235958e-07
HLA-DQA1	1.97452048477857e-11	0.357590006080133	0.365	0.213	4.81723762671429e-07
SLC20A1	2.18355305865711e-11	0.37983084042183	0.108	0.033	5.32721439720576e-07
PELI1	2.67902661337408e-11	0.283666525144341	0.127	0.046	6.53602122864876e-07
SQSTM1	3.25934961114103e-11	0.298309895008694	0.309	0.169	7.95183524630078e-07
ACSL1	3.74467374387219e-11	0.371849454799744	0.232	0.114	9.13588053292497e-07
IFI35	3.97717457530608e-11	0.257537601019552	0.103	0.03	9.70311281137425e-07
HLA-DRA	4.5131940475401e-11	0.564116391647703	0.806	0.652	1.10108395177836e-06
SPP1	4.59665861781784e-11	-0.599871899166312	0.19	0.317	1.12144680298902e-06
RALA	6.5731781589375e-11	0.307172550834932	0.18	0.081	1.60365827543598e-06
FABP5	9.33844185056350e-11	-1.64389436095681	0.148	0.237	2.27829965828198e-06
CLEC10A	1.24360212656053e-10	0.531898796037499	0.11	0.036	3.03401610816974e-06
HLA-C	1.86525595541451e-10	-0.541508741467805	0.778	0.721	4.55066495442477e-06
FNIP2	2.00495101654876e-10	0.347461639689656	0.12	0.043	4.89147899507402e-06
FPR2	2.12610583296885e-10	0.34046528617938	0.102	0.032	5.18706040069411e-06
MIR4435-1HG	9.18415418148684e-10	0.287947957217645	0.118	0.044	2.24065809565734e-05
HBEGF	1.18615401442339e-09	0.487335927014941	0.15	0.067	2.89385994898875e-05
ANKRD28	1.81384924063585e-09	0.315473351760871	0.111	0.041	4.42524799237928e-05
SYAP1	1.86537240207107e-09	0.269862364506971	0.119	0.046	4.5509490493328e-05
CD9	2.40120460613397e-09	-1.08671828563375	0.09	0.172	5.85821887758505e-05
THBD	2.59044821854388e-09	0.318748819222142	0.112	0.042	6.31991651878151e-05
GCA	3.21010745018333e-09	-0.299533243902942	0.284	0.15	7.83169914621228e-05
FOLR2	3.56609366163408e-09	0.580464930367593	0.119	0.048	8.70019870628866e-05
PVRL2	4.22052105471613e-09	0.258628628824548	0.1	0.036	0.000102968052171909
TRIB1	4.62802085763406e-09	0.327635371625987	0.108	0.04	0.000112909824863698
FTH1	5.62584756702977e-09	1.03757501349273	0.999	0.959	0.000137253803092825
C14orf2	6.5123265021877e-09	-0.253784526688633	0.392	0.225	0.000158881229673873
TREM2	7.9419315964329e-09	-0.94438802490007	0.054	0.123	0.000193759305158173
RCSD1	8.51765412213286e-09	-0.266444860430651	0.167	0.075	0.000207805207617675
MT1X	1.11605026359437e-08	0.328563543584918	0.125	0.052	0.000272282782809118
PMP22	1.3414003526114e-08	0.335601253072254	0.144	0.066	0.000327261444026602
SLC16A10	1.45835633747908e-08	0.334040574040572	0.115	0.047	0.000355795195654771
SSR2	1.54199040847908e-08	-0.251909817606763	0.323	0.18	0.00037619939995664
CD74	1.61082294296686e-08	0.425287692296323	0.798	0.618	0.000392992473395625
RPL37A	1.84628738728582e-08	-0.43721436323012	0.728	0.69	0.000450438733876123
ELL2	1.92776879157396e-08	0.380461816882648	0.126	0.056	0.000470317752080299
CSTA	2.12864253603217e-08	-0.323314937373605	0.364	0.206	0.000519324919515767
TFRC	2.49249919464315e-08	0.338657216581397	0.117	0.049	0.000608095028517091
HLA-DPB1	2.71330904566715e-08	0.294998118173581	0.616	0.438	0.000661966007871415
HMOX1	4.32951213136592e-08	0.691291097484273	0.243	0.139	0.00105627107468934
ADM	5.91392092053967e-08	1.08970583517634	0.115	0.051	0.00144281928698406
AQP9	6.66249914350778e-08	0.379908005265525	0.169	0.089	0.00162544991604159
ADAM8	7.44480281568895e-08	0.300888219395065	0.144	0.071	0.00181630854294363
AZIN1	9.93668297643732e-08	0.251144980448413	0.107	0.045	0.00242425254576141
GLRX	1.0840683085223e-07	-0.296789927647241	0.384	0.223	0.00264480145230186
C1QB	1.12034189295742e-07	-0.835855528651289	0.172	0.261	0.00273329811624821
SYF2	1.2828985544067e-07	-0.29951416296292	0.218	0.118	0.00312988760318602
NEDD8	1.28746341526187e-07	-0.290129276155829	0.359	0.212	0.00314102449421439
ATP5H	1.63141325902668e-07	-0.266704159941422	0.311	0.183	0.0039801589280474
ATP5B	1.78924829799517e-07	-0.25907248443101	0.33	0.194	0.00436522907261881
NUP214	1.78951660895306e-07	-0.366132145084746	0.293	0.167	0.00436588367086278
COX5B	1.79490606103165e-07	-0.259186817773041	0.466	0.28	0.00437903231709891
RTN4	1.89451573446342e-07	-0.255623230085904	0.394	0.234	0.0046220500373704
RPS27	2.18073193998802e-07	-0.277066137509149	0.89	0.819	0.00532033171398878
RNH1	2.59550862157641e-07	-0.283932520960706	0.365	0.214	0.00633226238405997
VPS28	3.17870179211528e-07	-0.3403629878225	0.303	0.178	0.00775507876222364
HSBP1	3.64167041520989e-07	-0.282861946131021	0.318	0.189	0.00888458331198757
CCND3	4.20293001917091e-07	-0.277995973128446	0.157	0.077	0.0102538883677713
GADD45B	4.21984441551059e-07	0.858124479542314	0.268	0.176	0.0102951544205212
RNF7	4.26805447724499e-07	-0.258640822939568	0.243	0.139	0.0104127725081346
ERP29	4.59420496388571e-07	-0.269887531570325	0.381	0.224	0.011208481850392
ATP6V0D1	4.97534477414515e-07	-0.256251688705441	0.294	0.172	0.0121383486454819
MRPL20	5.17058146458068e-07	-0.272871423159189	0.227	0.126	0.0126146675991375
CSK	5.50879409001956e-07	-0.259023741626472	0.147	0.072	0.0134398049414207
POLR1D	5.81653898341797e-07	-0.371421984823261	0.241	0.136	0.0141906101578448
DOCK8	5.89439268643246e-07	-0.279006963001325	0.235	0.133	0.0143805498370893
EIF3M	6.21473480272521e-07	-0.331110252789965	0.238	0.134	0.0151620884982087
SNX3	6.25490337485049e-07	-0.254876820153557	0.368	0.225	0.0152600877636227
GPX1	6.58826579316369e-07	-0.500357092322971	0.751	0.652	0.0160733920555815
PGK1	6.98324970604474e-07	-0.345134901235141	0.439	0.258	0.0170370343078374
RPS18	7.84342604662274e-07	-0.327201004014938	0.888	0.856	0.0191356065259455
DNAJA1	8.94969115466679e-07	-0.259769147567954	0.254	0.146	0.0218345615100406
C19orf53	1.10289204675133e-06	-0.270572383707029	0.264	0.154	0.0269072572645923
YWHAB	1.34223463969195e-06	-0.294335962713894	0.577	0.357	0.0327464985045646
UQCRH	1.94426839395491e-06	-0.265818342104851	0.474	0.289	0.0474343160073179
FAM49B	1.96803368508758e-06	-0.279313198107507	0.279	0.168	0.0480141178150816
CANX	2.45482175944026e-06	-0.327278983834445	0.278	0.162	0.059890286465064
CD52	2.80381112645109e-06	-1.06070760999064	0.25	0.297	0.0684045800520272
TMEM258	2.83914557590145e-06	-0.28597384753906	0.306	0.183	0.0692666346152678
PLP2	3.03654502054759e-06	-0.359715248638601	0.28	0.166	0.0740825888662996
NDUFB2	3.05546059564424e-06	-0.274218299994105	0.355	0.218	0.0745440721519326
GSTK1	3.13162114865906e-06	-0.34432367738631	0.229	0.13	0.0764021611638351
DRAP1	3.36321171280936e-06	-0.301461368005125	0.29	0.173	0.08205227615741
TUFM	3.49731809299671e-06	-0.267731980939355	0.18	0.098	0.0853240695148408
ASGR1	3.57422891345506e-06	-0.321990435262494	0.177	0.095	0.0872004628015632
FCGR3A	3.66708904660364e-06	-0.891511881342411	0.157	0.226	0.0894659714699889
CAPNS1	3.89776114350387e-06	-0.2632570240829	0.24	0.143	0.0950936786180639
PSMD8	4.0175552702693e-06	-0.278011447126527	0.285	0.175	0.0980162959287602
MTPN	4.50465621509279e-06	-0.258862860737945	0.318	0.198	0.109900097679619
SPCS1	4.76297479404866e-06	-0.325074209181792	0.263	0.158	0.116202296050405
CHCHD10	5.3340826118093e-06	-0.279535541780934	0.233	0.134	0.130135613480312
RGS19	5.724560102442e-06	-0.383920705330508	0.228	0.134	0.139662092819277
TNFRSF1A	5.99962219847177e-06	-0.277388015335275	0.195	0.113	0.146372782776116
ANP32B	6.14202112361266e-06	-0.267179547327612	0.303	0.187	0.149846889352778
TMEM14B	6.77530186957636e-06	-0.260482204210595	0.178	0.1	0.165297039712055
LAMTOR5	8.50461372980435e-06	-0.320503134990105	0.251	0.15	0.207487061166037
CTSH	8.56065041839787e-06	-0.261302974020303	0.455	0.286	0.208854188257653
FGR	8.6136087041462e-06	-0.375487152973503	0.277	0.169	0.210146211555055
CORO1A	9.11453955968333e-06	-0.371033412459548	0.473	0.283	0.222367421637594
BRI3	1.10332066831306e-05	-0.560877203826755	0.721	0.588	0.269177143448338
UQCRFS1	1.18646536163393e-05	-0.416046177649484	0.199	0.114	0.289461954277829
CDC40	1.21537317745586e-05	-0.285592905573591	0.126	0.065	0.296514594103906
PLCB2	1.25934644115428e-05	-0.291511975587605	0.102	0.048	0.307242751248409
NSA2	1.26380814035761e-05	-0.271481855433434	0.214	0.129	0.308331272003047
ATP5I	1.44995191214196e-05	-0.391381699239554	0.312	0.196	0.353744768005274
HMGN2	1.47115913915013e-05	-0.341898258153581	0.326	0.204	0.358918695178456
LGALS9	1.53811688661581e-05	-0.329345432254868	0.228	0.136	0.375254376827659
PSMB1	1.5723542852413e-05	-0.373673419481837	0.34	0.215	0.38360727497032
IFNGR1	1.79224029180616e-05	-0.273083618363619	0.276	0.173	0.43725286399195
C20orf24	2.09976947126462e-05	-0.274924739080397	0.205	0.123	0.512280757904428
SUMO2	2.28825379226117e-05	-0.284018836220398	0.426	0.276	0.558265277697957
JTB	2.35233380935366e-05	-0.270468401984447	0.253	0.157	0.573898879468012
SNX10	2.35972260580366e-05	-0.253684851303594	0.217	0.132	0.575701524137918
HSD17B11	2.58932277203256e-05	-0.262577600340974	0.175	0.103	0.631717076692784
TALDO1	3.1726923043437e-05	-0.29423937635327	0.535	0.335	0.774041741490732
UQCRC2	3.25198586119452e-05	-0.253204357357841	0.176	0.104	0.793386990555626
DBNL	3.27664975081188e-05	-0.288679189883652	0.2	0.121	0.799404239705574
CYP27A1	3.49416973132511e-05	-0.727109799297811	0.072	0.122	0.852472589351386
SEC11A	3.97747724050564e-05	-0.407087898635754	0.389	0.25	0.970385122366162
TMEM205	4.05495997965982e-05	-0.25834221866842	0.145	0.083	0.989288586237607
TMA7	4.31514772696594e-05	-0.262047770460248	0.513	0.334	1
SDC2	4.73926620705692e-05	0.264475224362117	0.126	0.072	1
BTG2	5.05094053394799e-05	-0.288085645051524	0.207	0.126	1
GTF2A2	5.46346228805631e-05	-0.252997770999819	0.165	0.096	1
OSTF1	5.49641443340027e-05	-0.40339388389472	0.212	0.131	1
IFNGR2	5.83865701167694e-05	-0.311249280906288	0.284	0.183	1
OCIAD1	5.88102940930047e-05	-0.27950484228869	0.164	0.097	1
PARVG	6.03283042341917e-05	-0.27550294935207	0.144	0.082	1
POLE4	6.23082305129524e-05	-0.269895480847022	0.18	0.107	1
MPHOSPH8	6.35741379631726e-05	-0.278403517276803	0.154	0.09	1
SERPINA1	6.99519923090072e-05	-0.373291431088343	0.513	0.315	1
RETN	7.00009387071688e-05	-1.255640788153	0.118	0.163	1
BLOC1S1	7.05802982530509e-05	-0.404456546115632	0.364	0.236	1
EMP3	7.31436735321365e-05	-0.305208513375562	0.562	0.356	1
NAIP	7.44843926889902e-05	-0.29743298761608	0.144	0.083	1
FERMT3	7.54081338096993e-05	-0.268034526998623	0.259	0.166	1
CTSD	7.98474007489175e-05	-1.16545908698662	0.57	0.482	1
ANAPC11	9.19880596358189e-05	-0.261160244544648	0.207	0.129	1
RHOA	9.8480062562917e-05	-0.25886224971656	0.546	0.356	1
SNX17	9.92248936573683e-05	-0.259699536490171	0.143	0.083	1
MRP63	0.000109295175787436	-0.318613948801205	0.153	0.09	1
WARS	0.000110992821190574	-0.273263834814003	0.144	0.085	1
THRAP3	0.000112840485074242	-0.279683208465034	0.166	0.101	1
LSMD1	0.000113849100435383	-0.351744172170426	0.166	0.099	1
DDT	0.000120315865213587	-0.346526972337735	0.284	0.183	1
PILRA	0.000125156451560805	-0.440876035052378	0.269	0.17	1
GIMAP4	0.000137872031676722	-0.497387291316528	0.221	0.135	1
MAP3K1	0.000151311017053004	-0.25765315674907	0.121	0.068	1
PDIA3	0.000152714976683834	-0.27360308365637	0.243	0.155	1
SNX2	0.000158556865777483	-0.309126646058085	0.214	0.136	1
RPS19BP1	0.000163875723977256	-0.372454017586511	0.183	0.111	1
C1orf43	0.000171600935572578	-0.293138886548491	0.192	0.119	1
TMEM59	0.00018246322797667	-0.336503642797293	0.295	0.196	1
GCHFR	0.00018327558088265	-0.762058263971822	0.059	0.1	1
MBD2	0.00018708539881717	-0.362809537282128	0.21	0.135	1
ARL5A	0.00018867503704592	-0.332333549074442	0.136	0.079	1
TMBIM6	0.00019534753471639	-0.320348198767653	0.535	0.338	1
TMBIM4.1	0.000212635619230895	-0.345712262808497	0.304	0.201	1
ZYX	0.000226307602423095	-0.31938864108857	0.188	0.117	1
ABRACL	0.000233277377238824	-0.355320725003178	0.207	0.13	1
FRAT2	0.000249995708174609	-0.368310383689184	0.111	0.061	1
NOL7	0.000252280672760314	-0.258515414672239	0.147	0.089	1
PDCD6	0.000254258408392975	-0.40150801555218	0.167	0.103	1
SELL	0.000254779068442483	-0.577220772869962	0.168	0.099	1
MGST3	0.000261378704269877	-0.279068279353477	0.319	0.211	1
PRDX5	0.000263696934064286	-0.476023391597546	0.261	0.169	1
RPL36A	0.000265027670799592	-0.280388311309834	0.351	0.234	1
ACTG1	0.000266348990945419	-0.28850804542563	0.841	0.739	1
VSIG4	0.000268423696939116	-0.756921542555595	0.084	0.128	1
RAN	0.000295561140626748	-0.383918594674973	0.284	0.184	1
CDKN2D	0.000361974991780668	-0.381268026978119	0.13	0.076	1
HSPA1A	0.000384852930114592	0.369151390898492	0.298	0.204	1
DDX5	0.000408848018971518	-0.272116206396211	0.59	0.383	1
MTCH2	0.000414692339436807	-0.262339133293602	0.108	0.061	1
NPC2	0.000417125267790152	-0.833173893314965	0.478	0.426	1
HMGN1	0.000428197614941118	-0.256824441469249	0.228	0.151	1
SLC25A3	0.000479227126901221	-0.425998734393515	0.425	0.283	1
CD36	0.000485836001732144	-0.474142992069573	0.288	0.186	1
PYURF	0.000534922605232152	-0.253885858220493	0.125	0.074	1
PSMA7	0.000535611537308843	-0.371993628265703	0.507	0.324	1
C1QA	0.000585788343319991	-0.396795188209881	0.202	0.262	1
RPS16	0.000589771910069008	-0.282757604767434	0.83	0.735	1
ARHGDIB	0.000592245363684154	-0.308282531361646	0.562	0.373	1
LILRB1	0.000620017158312873	-0.312998904995181	0.118	0.069	1
CKLF	0.00063147987298861	-0.367265075056899	0.282	0.187	1
GBP2	0.000637907748182522	-0.251422421143354	0.149	0.094	1
C11orf58	0.000661671915766713	-0.327158971237766	0.227	0.152	1
TUBB	0.000685292017902086	-0.293812989196855	0.224	0.15	1
LSM6	0.000701311253577036	-0.478308958834956	0.161	0.101	1
STX10	0.000726845183566804	-0.413907277813528	0.146	0.09	1
TKT	0.000757613436779766	-0.290512727204363	0.537	0.361	1
UBXN4	0.000795031975435602	-0.407774386869309	0.221	0.148	1
ECH1	0.000823390585318492	-0.427266195149742	0.159	0.1	1
SNRPC	0.000907745311089583	-0.302353479759483	0.131	0.081	1
VAMP8	0.000910895913481606	-0.286182555412144	0.444	0.298	1
PLAC8	0.00106686648652565	-0.541920692802417	0.182	0.114	1
SCPEP1	0.00113177347060282	-0.399067604845099	0.17	0.108	1
BANF1	0.00113648988236384	-0.333806166567507	0.153	0.097	1
MGAT1	0.00116038506260279	-0.286904075665232	0.242	0.165	1
KIAA1551	0.00117355569258082	-0.256996482055341	0.115	0.07	1
VDAC1	0.00132498619636212	-0.298825329485805	0.208	0.141	1
SPINT2	0.00135597410828867	-0.251121687522537	0.149	0.096	1
ATP5G2	0.00135743720628174	-0.347804918349418	0.51	0.346	1
TMED9	0.00138162532446918	-0.269100155373908	0.188	0.125	1
SH3GLB1	0.00158741257157575	-0.293224787759034	0.173	0.116	1
ALOX5AP	0.00162924821037787	-0.742108633076753	0.22	0.254	1
CD55	0.00179574542969146	-0.272129302328704	0.223	0.152	1
CSTB	0.00182097854418291	-0.350006109587435	0.566	0.393	1
MRPL41	0.00185482504319383	-0.325086390754613	0.163	0.106	1
VPS29	0.00186889260033379	-0.419258626045845	0.23	0.156	1
RPS4X	0.00192701695966588	-0.301075529809901	0.86	0.788	1
SH3BGRL	0.00208829356438751	-0.409115941851297	0.381	0.263	1
SET	0.00226750706413646	-0.448380775851437	0.259	0.178	1
PYCARD	0.00233689975969687	-0.410492306537206	0.494	0.331	1
PEBP1	0.00241858580063063	-0.289781749977291	0.181	0.12	1
OSTC	0.00246187194467481	-0.269609007584108	0.195	0.132	1
NUDT3	0.00260718240553982	-0.303022953896539	0.172	0.116	1
SORL1	0.0026086493942596	-0.343064110748777	0.168	0.111	1
CCR1	0.00269949567608663	-0.285808325473368	0.167	0.114	1
OAS1	0.00279878397839998	-0.318788939446996	0.122	0.077	1
NDUFS4	0.00287995307447512	-0.299637128534189	0.12	0.076	1
EGR1	0.00311754839498368	-0.282719914116153	0.228	0.159	1
TMEM179B	0.00314571524939159	-0.3528553591995	0.125	0.079	1
HSPB1	0.00321813928706841	0.373265835437076	0.128	0.087	1
RPS9	0.00327297066245062	-0.282049017295346	0.923	0.862	1
TNRC6B	0.00347364482596004	-0.318874951436007	0.134	0.088	1
CAPN1	0.00350031383970065	-0.32941217540979	0.115	0.072	1
HADHB	0.00394713597539205	-0.33012919666849	0.154	0.105	1
PTPN12	0.0039484013762165	-0.251354009403715	0.133	0.089	1
COMMD7	0.00436696403603559	-0.255839135750812	0.109	0.07	1
SCIMP	0.00437130315316848	-0.290991232670638	0.108	0.068	1
VDAC2	0.0047495575528918	-0.269302976689916	0.221	0.158	1
C20orf27	0.00501865759341969	-0.534308614385865	0.135	0.087	1
ATRAID	0.00533199039110682	-0.337859897237411	0.152	0.103	1
C19orf24	0.00551809279120123	-0.296371516795397	0.131	0.088	1
CCDC59	0.00579881271625749	-0.279747202349826	0.106	0.068	1
SMCO4	0.00600441781868996	-0.314612314213373	0.155	0.107	1
C19orf10	0.00604457576593913	-0.361511585576301	0.243	0.172	1
AKR1A1	0.00611307654779986	-0.314006029527328	0.17	0.117	1
IFNAR1	0.00700297873580706	-0.285521288469652	0.129	0.088	1
TIMP2	0.0074757764088852	-0.482162639193339	0.329	0.23	1
YWHAH	0.0075439067076542	-0.322742862729123	0.198	0.14	1
GAA	0.00819405467981615	-0.291022507660566	0.136	0.094	1
PSAP	0.00842321162705417	-0.452520368954841	0.668	0.551	1
RPN2	0.00848433421581329	-0.410794344365522	0.177	0.125	1
ARPC5	0.00879844864669166	-0.329211926940235	0.586	0.402	1
FCGR1A	0.00885513799573234	-0.344286134605739	0.131	0.089	1
MIF	0.00886188665557263	-1.01627696296122	0.094	0.121	1
SIRPA	0.00913497324586824	-0.266999701738954	0.161	0.115	1
SURF1	0.00981799473899674	-0.336150191832516	0.126	0.085	1
NDUFAF3	0.0101494708403663	-0.408423156617631	0.115	0.076	1
TAF9	0.0108317913799767	-0.251912641134117	0.11	0.073	1
CST3	0.0108656496524094	0.293001951945728	0.807	0.731	1
HEXA	0.0109755364445784	-0.281358693395883	0.137	0.094	1
MFSD10	0.0111423201166697	-0.265521029091576	0.113	0.076	1
PRMT2	0.0128133613938734	-0.271408372495305	0.125	0.086	1
NAA20	0.0128658778452443	-0.411533687152389	0.108	0.072	1
HSPA5	0.0136141462815299	-0.314943469889765	0.241	0.173	1
ACP5	0.0156717490545286	-0.684771268482027	0.095	0.122	1
ITGB1BP1	0.0163747817195984	-0.276772542072053	0.115	0.079	1
LAP3	0.0169753486505142	-0.386389644395501	0.176	0.126	1
LAMP1	0.0171267332737657	-0.329026446755183	0.235	0.173	1
SLC15A3	0.0173500617006891	-0.262085567619304	0.133	0.094	1
UBE2N	0.0177610324410866	-0.354048143018597	0.101	0.068	1
CCPG1	0.0187678548380034	-0.294809104763524	0.102	0.07	1
ERO1L	0.0194799949597785	-0.350708742650084	0.138	0.098	1
BLVRB	0.0206241937019039	-0.543677431815493	0.334	0.235	1
HIST1H4C	0.0212759559682083	-0.31837793888637	0.103	0.071	1
AP2M1	0.0215172510664152	-0.45610510287373	0.247	0.183	1
S100A12	0.02240349004488	-0.626514877300107	0.422	0.297	1
LRPAP1	0.0231088890534643	-0.526026165145662	0.246	0.178	1
HEXB	0.0236818331466464	-0.33325418996058	0.171	0.125	1
PLTP	0.0242599939593544	0.594223554235009	0.107	0.079	1
SLA	0.0258544785571579	-0.487361376646998	0.176	0.128	1
PCMT1	0.0281507776418066	-0.414709526932248	0.14	0.101	1
CALM2	0.0285154859424752	-0.344739148436455	0.517	0.37	1
HLA-DQB1	0.0302442340209859	-0.379396911760703	0.374	0.378	1
GNAS	0.031380287636743	-0.260055669561178	0.564	0.399	1
M6PR	0.032057936779597	-0.376338334520359	0.216	0.162	1
OSCAR	0.0335055143463962	-0.438066932936365	0.168	0.126	1
BLOC1S2	0.0348337060775447	-0.319431279627163	0.113	0.081	1
APOBEC3A	0.0354224503078973	-0.456484393849984	0.119	0.083	1
TNFSF12	0.0364491930689561	-0.29878202593463	0.104	0.073	1
TMED2	0.0376614862536891	-0.266256900696363	0.123	0.089	1
GMFG	0.0380916173759982	-0.495018893053987	0.542	0.377	1
ANXA1	0.0393860381095366	-0.263514032565944	0.586	0.407	1
C11orf31	0.0436255323352283	-0.500332340047751	0.223	0.168	1
DBI	0.0447326358206682	-0.480447852096818	0.41	0.295	1
EEF1B2	0.0476982915620864	-0.252515293781648	0.652	0.472	1
