# Supplementary material for: Intracranial Aneurysms Induced by RUNX1 Through Regulation of NFKB1 in Patients With Hypertension-An Integrated Analysis Based on Multiple Datasets and Algorithms
Source: Front Neurol. 2022 May 17;13:877801. doi: 10.3389/fneur.2022.877801 (PMC9152011; doi:10.3389/fneur.2022.877801)
Supplement: Supplementary file 2 [file Data_Sheet_2.ZIP › 3_AAA_singleCell/theme_color_set.R]

library(Seurat)
library(dplyr)
library(patchwork)
library(ggplot2)
library(cowplot)

use_colors <- c(
  AAA = "brown2",
  NAC = "deepskyblue2",
  G1 = "#46ACC8",
  G2M = "#E58601",
  S = "#B40F20",
  Epithelial = "seagreen",
  Immune = "darkgoldenrod2",
  Stromal = "steelblue",
  NAC1 = "#E2D200",
  NAC2 = "#46ACC8",
  AAA1 = "#B40F20",
  AAA2 = "#0B775E",
  AAA3 = "#F2300F",
  AAA4 = "#E58601",
  p029 = "#E1BD6D",
  p030 = "#35274A",
  p031 = "#7294D4",
  p032 = "#5B1A18",
  p033 = "#9C964A",
  Alveolar_Macrophages1 = "#6bAEd6",
  Alveolar_Macrophages2 = "#3182BD",
  Alveolar_Macrophages3 = "#08519C",
  CD14_Macrophages1 = "#fff500",
  CD14_Macrophages2 = "#FE9929",
  CD14_Macrophages3 = "#EC7014",
  CD14_Macrophages4 = "#CC4C02",
  CD14_Macrophages5 = "#8C2D04",
  "Monocytes/Macrophages" = "#E31A1C",
  Monocytes = "#FA9FB5",
  "Dendritic cells" = "#DD3497",
  Plasmacytoid_Dendritic = "#7A0177",
  T_conv2 = "#78c679",
  T_reg = "#006837",
  "T cells" = "#bcbddc",
  "CD4+ T cells" = "#9e9ac8",
  "NK cells" = "#807dba",
  "B cells" = "#969696",
  Basophils = "#636363",
  Others = "#636363",
  Progenitors = "#FD6467"
)

celltype_Marker_color <- c(
  "Monocytes/Macrophages" = "#E31A1C",
  "T cells" = "#bcbddc",
  "NK cells" = "#807dba",
  "B cells" = "#969696",
  Others = "#636363"
)

gene_colors <- c("#D6E7A3", "#57C3F3", "#476D87", "#E95C59", "#E59CC4", "#AB3282", "#23452F", "#BD956A", "#8C549C", "#585658", "#9FA3A8", "#E0D4CA", "#5F3D69", "#C5DEBA", "#58A4C3", "#E4C755", "#F7F398", "#AA9A59", "#E63863", "#E39A35", "#C1E6F3", "#6778AE", "#91D0BE", "#B53E2B", "#712820", "#DCC1DD", "#CCE0F5", "#CCC9E6", "#625D9E", "#68A180", "#3A6963", "#968175", "#E5D2DD", "#53A85F", "#F1BB72", "#F3B1A0", "#57C3F3", "#476D87", "#E95C59", "#E59CC4") # 颜色设置

theme_set(theme_cowplot())
